# Supplementary material for: Cobalt/Photoredox Catalyzed Desymmetrization of Oxo and Azabicycles via Asymmetric Reductive Coupling With Alkynes
Source: Adv Sci (Weinh). 2026 Jun 26:e23407. Online ahead of print. doi: 10.1002/advs.202523407 (PMC13336453; doi:10.1002/advs.202523407)
Supplement: Supplementary file 2 — Supporting File 2: advs76210‐sup‐0002.cif. [file ADVS-9999-e23407-s001.cif]

data_18_octa_final
_audit_creation_date               2026-05-21
_audit_creation_method
;
Olex2 1.3
(compiled 2020.11.12 svn.r5f609507 for OlexSys, GUI svn.r6408)
;
_shelx_SHELXL_version_number       '2019/3'
_audit_contact_author_address      ?
_audit_contact_author_email        ?
_audit_contact_author_name         ''
_audit_contact_author_phone        ?
_publ_contact_author_id_orcid      ?
_publ_section_references
;
Bourhis, L.J., Dolomanov, O.V., Gildea, R.J., Howard, J.A.K., Puschmann, H.
 (2015). Acta Cryst. A71, 59-75.

Dolomanov, O.V., Bourhis, L.J., Gildea, R.J, Howard, J.A.K. & Puschmann, H.
 (2009), J. Appl. Cryst. 42, 339-341.

Sheldrick, G.M. (2015). Acta Cryst. C71, 3-8.
;
_chemical_name_common              ?
_chemical_name_systematic
;
 ? 
;
_chemical_formula_moiety           'C19 H18 O2'
_chemical_formula_sum              'C19 H18 O2'
_chemical_formula_weight           278.33
_chemical_absolute_configuration   ad
_chemical_melting_point            ?
loop_
  _atom_type_symbol
  _atom_type_description
  _atom_type_scat_dispersion_real
  _atom_type_scat_dispersion_imag
  _atom_type_scat_source
 'C' 'C' 0.0033 0.0016 'International Tables Vol C Tables 4.2.6.8 and 6.1.1.4'
 'H' 'H' 0.0000 0.0000 'International Tables Vol C Tables 4.2.6.8 and 6.1.1.4'
 'O' 'O' 0.0106 0.0060 'International Tables Vol C Tables 4.2.6.8 and 6.1.1.4'

_shelx_space_group_comment
;
The symmetry employed for this shelxl refinement is uniquely defined
by the following loop, which should always be used as a source of
symmetry information in preference to the above space-group names.
They are only intended as comments.
;
_space_group_crystal_system        'monoclinic'
_space_group_IT_number             4
_space_group_name_H-M_alt          'P 1 21 1'
_space_group_name_Hall             'P 2yb'
loop_
  _space_group_symop_operation_xyz
 'x, y, z'
 '-x, y+1/2, -z'

_cell_length_a                     6.3624(4)
_cell_length_b                     15.6454(11)
_cell_length_c                     7.4038(5)
_cell_angle_alpha                  90
_cell_angle_beta                   90.759(2)
_cell_angle_gamma                  90
_cell_volume                       736.93(9)
_cell_formula_units_Z              2
_cell_measurement_reflns_used      7971
_cell_measurement_temperature      296(2)
_cell_measurement_theta_max        28.36
_cell_measurement_theta_min        2.75
_shelx_estimated_absorpt_T_max     0.992
_shelx_estimated_absorpt_T_min     0.976
_exptl_absorpt_coefficient_mu      0.080
_exptl_absorpt_correction_T_max    0.9920
_exptl_absorpt_correction_T_min    0.9764
_exptl_absorpt_correction_type     ?
_exptl_absorpt_process_details     ?
_exptl_absorpt_special_details     ?
_exptl_crystal_colour              colourless
_exptl_crystal_colour_lustre       .
_exptl_crystal_colour_modifier     .
_exptl_crystal_colour_primary      colourless
_exptl_crystal_density_diffrn      1.254
_exptl_crystal_density_meas        ?
_exptl_crystal_density_method      'not measured'
_exptl_crystal_description         irregular
_exptl_crystal_F_000               296
_exptl_crystal_size_max            0.3
_exptl_crystal_size_mid            0.2
_exptl_crystal_size_min            0.1
_exptl_special_details
;
 ? 
;
_exptl_transmission_factor_max     ?
_exptl_transmission_factor_min     ?
_diffrn_reflns_av_R_equivalents    0.0473
_diffrn_reflns_av_unetI/netI       0.0480
_diffrn_reflns_Laue_measured_fraction_full  0.991
_diffrn_reflns_Laue_measured_fraction_max  0.993
_diffrn_reflns_limit_h_max         8
_diffrn_reflns_limit_h_min         -8
_diffrn_reflns_limit_k_max         20
_diffrn_reflns_limit_k_min         -20
_diffrn_reflns_limit_l_max         9
_diffrn_reflns_limit_l_min         -9
_diffrn_reflns_number              11447
_diffrn_reflns_point_group_measured_fraction_full  0.967
_diffrn_reflns_point_group_measured_fraction_max  0.970
_diffrn_reflns_theta_full          25.242
_diffrn_reflns_theta_max           28.381
_diffrn_reflns_theta_min           2.751
_diffrn_ambient_temperature        296.15
_diffrn_detector_area_resol_mean   ?
_diffrn_measured_fraction_theta_full  0.991
_diffrn_measured_fraction_theta_max  0.993
_diffrn_measurement_device_type    'Bruker APEX-II CCD'
_diffrn_measurement_method         '\f and \w scans'
_diffrn_radiation_type             MoK\a
_diffrn_radiation_wavelength       0.71073
_diffrn_source                     ?
_reflns_Friedel_coverage           0.888
_reflns_Friedel_fraction_full      0.941
_reflns_Friedel_fraction_max       0.946
_reflns_number_gt                  3320
_reflns_number_total               3585
_reflns_special_details
;
 Reflections were merged by SHELXL according to the crystal
 class for the calculation of statistics and refinement.
 
 _reflns_Friedel_fraction is defined as the number of unique
 Friedel pairs measured divided by the number that would be
 possible theoretically, ignoring centric projections and
 systematic absences. Completness statistics refer to single and
 composite reflections containing twin component 1 only.
;
_reflns_threshold_expression       'I > 2\s(I)'
_computing_cell_refinement         ?
_computing_data_collection         ?
_computing_data_reduction          ?
_computing_molecular_graphics      'Olex2 1.3 (Dolomanov et al., 2009)'
_computing_publication_material    'Olex2 1.3 (Dolomanov et al., 2009)'
_computing_structure_refinement    'SHELXL 2019/3 (Sheldrick, 2015)'
_computing_structure_solution      'olex2.solve 1.3 (Bourhis et al., 2015)'
_refine_diff_density_max           0.444
_refine_diff_density_min           -0.347
_refine_diff_density_rms           0.093
_refine_ls_abs_structure_details
;
 Refined as an inversion twin.
;
_refine_ls_abs_structure_Flack     0(3)
_refine_ls_extinction_coef         .
_refine_ls_extinction_method       none
_refine_ls_goodness_of_fit_ref     1.075
_refine_ls_hydrogen_treatment      constr
_refine_ls_matrix_type             full
_refine_ls_number_parameters       192
_refine_ls_number_reflns           3585
_refine_ls_number_restraints       1
_refine_ls_R_factor_all            0.0751
_refine_ls_R_factor_gt             0.0708
_refine_ls_restrained_S_all        1.074
_refine_ls_shift/su_max            0.000
_refine_ls_shift/su_mean           0.000
_refine_ls_structure_factor_coef   Fsqd
_refine_ls_weighting_details      
 'w=1/[\s^2^(Fo^2^)+(0.0959P)^2^+1.2073P] where P=(Fo^2^+2Fc^2^)/3'
_refine_ls_weighting_scheme        calc
_refine_ls_wR_factor_gt            0.2065
_refine_ls_wR_factor_ref           0.2091
_refine_special_details
;
 Refined as a 2-component inversion twin.
;
_olex2_refinement_description
;
1. Twinned data refinement
 Scales: 1(3)
 0(3)
2. Fixed Uiso
 At 1.2 times of:
  All C(H) groups, All C(H,H) groups
 At 1.5 times of:
  All C(H,H,H) groups
3.a Ternary CH refined with riding coordinates:
 C4(H4), C5(H5), C17(H17)
3.b Secondary CH2 refined with riding coordinates:
 C3(H3A,H3B)
3.c Aromatic/amide H refined with riding coordinates:
 C2(H2), C1(H1), C6(H6), C7(H7), C9(H9), C10(H10), C11(H11), C12(H12),
 C13(H13), C16(H16)
3.d Idealised Me refined as rotating group:
 C14(H14A,H14B,H14C)
;
_atom_sites_solution_hydrogens     geom
_atom_sites_solution_primary       iterative
_atom_sites_solution_secondary     ?
loop_
  _atom_site_label
  _atom_site_type_symbol
  _atom_site_fract_x
  _atom_site_fract_y
  _atom_site_fract_z
  _atom_site_U_iso_or_equiv
  _atom_site_adp_type
  _atom_site_occupancy
  _atom_site_site_symmetry_order
  _atom_site_calc_flag
  _atom_site_refinement_flags_posn
  _atom_site_refinement_flags_adp
  _atom_site_refinement_flags_occupancy
  _atom_site_disorder_assembly
  _atom_site_disorder_group
 O1 O 0.6193(6) 0.6773(2) 0.6675(5) 0.0259(8) Uani 1 1 d . . . . .
 O2 O -0.1414(6) 0.1833(2) 0.9255(5) 0.0274(8) Uani 1 1 d . . . . .
 C2 C 0.3764(8) 0.3289(3) 0.6947(6) 0.0203(9) Uani 1 1 d . . . . .
 H2 H 0.475650 0.290497 0.652050 0.024 Uiso 1 1 calc R U . . .
 C1 C 0.1960(8) 0.2965(3) 0.7481(7) 0.0228(9) Uani 1 1 d . . . . .
 H1 H 0.098186 0.333285 0.798791 0.027 Uiso 1 1 calc R U . . .
 C3 C -0.0697(8) 0.1898(3) 0.6206(7) 0.0242(9) Uani 1 1 d . . . . .
 H3A H -0.132668 0.243942 0.586046 0.029 Uiso 1 1 calc R U . . .
 H3B H -0.046185 0.155878 0.513128 0.029 Uiso 1 1 calc R U . . .
 C4 C -0.2065(8) 0.1420(3) 0.7555(7) 0.0253(10) Uani 1 1 d . . . . .
 H4 H -0.357799 0.143623 0.729186 0.030 Uiso 1 1 calc R U . . .
 C5 C 0.1402(7) 0.2035(3) 0.7312(6) 0.0191(9) Uani 1 1 d . . . . .
 H5 H 0.255453 0.171733 0.676096 0.023 Uiso 1 1 calc R U . . .
 C6 C 0.6215(8) 0.4459(3) 0.6126(7) 0.0226(10) Uani 1 1 d . . . . .
 H6 H 0.708561 0.404993 0.561638 0.027 Uiso 1 1 calc R U . . .
 C7 C 0.6784(8) 0.5315(3) 0.6043(7) 0.0232(9) Uani 1 1 d . . . . .
 H7 H 0.802549 0.547289 0.548524 0.028 Uiso 1 1 calc R U . . .
 C8 C 0.4361(8) 0.4200(3) 0.6962(6) 0.0200(9) Uani 1 1 d . . . . .
 C9 C 0.3097(8) 0.4838(3) 0.7717(7) 0.0229(9) Uani 1 1 d . . . . .
 H9 H 0.185863 0.468281 0.828466 0.027 Uiso 1 1 calc R U . . .
 C10 C 0.1429(9) -0.0825(3) 0.8712(7) 0.0280(10) Uani 1 1 d . . . . .
 H10 H 0.226592 -0.129132 0.902224 0.034 Uiso 1 1 calc R U . . .
 C11 C 0.2029(8) -0.0008(3) 0.9276(6) 0.0234(9) Uani 1 1 d . . . . .
 H11 H 0.327308 0.008166 0.992243 0.028 Uiso 1 1 calc R U . . .
 C12 C -0.0390(9) -0.0955(3) 0.7699(8) 0.0301(11) Uani 1 1 d . . . . .
 H12 H -0.074566 -0.150622 0.733636 0.036 Uiso 1 1 calc R U . . .
 C13 C -0.1700(9) -0.0273(3) 0.7213(7) 0.0268(10) Uani 1 1 d . . . . .
 H13 H -0.289886 -0.035832 0.650362 0.032 Uiso 1 1 calc R U . . .
 C14 C 0.4912(9) 0.7408(3) 0.7499(7) 0.0259(10) Uani 1 1 d . . . . .
 H14A H 0.473620 0.727180 0.875229 0.039 Uiso 1 1 calc R U . . .
 H14B H 0.356229 0.742298 0.690485 0.039 Uiso 1 1 calc R U . . .
 H14C H 0.557598 0.795656 0.739480 0.039 Uiso 1 1 calc R U . . .
 C15 C 0.0705(8) 0.0662(3) 0.8836(6) 0.0211(9) Uani 1 1 d . . . . .
 C16 C 0.3652(8) 0.5697(3) 0.7638(6) 0.0226(9) Uani 1 1 d . . . . .
 H16 H 0.279102 0.610885 0.814957 0.027 Uiso 1 1 calc R U . . .
 C17 C 0.0790(8) 0.1622(3) 0.9132(6) 0.0216(9) Uani 1 1 d . . . . .
 H17 H 0.165062 0.180339 1.017111 0.026 Uiso 1 1 calc R U . . .
 C18 C 0.5492(8) 0.5937(3) 0.6796(6) 0.0219(9) Uani 1 1 d . . . . .
 C19 C -0.1150(8) 0.0529(3) 0.7822(7) 0.0241(10) Uani 1 1 d . . . . .

loop_
  _atom_site_aniso_label
  _atom_site_aniso_U_11
  _atom_site_aniso_U_22
  _atom_site_aniso_U_33
  _atom_site_aniso_U_23
  _atom_site_aniso_U_13
  _atom_site_aniso_U_12
 O1 0.0369(19) 0.0159(16) 0.0252(17) 0.0022(13) 0.0090(14) -0.0012(14)
 O2 0.0335(18) 0.0185(16) 0.0303(18) 0.0004(14) 0.0072(14) 0.0037(14)
 C2 0.027(2) 0.017(2) 0.017(2) 0.0001(16) -0.0019(16) 0.0040(17)
 C1 0.030(2) 0.016(2) 0.022(2) -0.0008(17) 0.0004(18) 0.0037(18)
 C3 0.028(2) 0.019(2) 0.025(2) 0.0019(18) -0.0027(18) 0.0028(18)
 C4 0.025(2) 0.020(2) 0.031(2) 0.0022(19) -0.0008(19) 0.0001(17)
 C5 0.025(2) 0.013(2) 0.019(2) -0.0005(16) 0.0015(16) 0.0016(16)
 C6 0.029(2) 0.019(2) 0.020(2) -0.0003(17) 0.0030(18) 0.0043(18)
 C7 0.029(2) 0.018(2) 0.023(2) 0.0022(18) 0.0057(18) -0.0017(18)
 C8 0.028(2) 0.015(2) 0.017(2) 0.0007(16) -0.0029(16) 0.0018(17)
 C9 0.026(2) 0.020(2) 0.022(2) -0.0019(18) 0.0031(18) -0.0010(18)
 C10 0.038(3) 0.018(2) 0.029(2) 0.0010(19) 0.004(2) 0.003(2)
 C11 0.031(2) 0.022(2) 0.018(2) -0.0010(17) -0.0032(18) 0.0006(18)
 C12 0.043(3) 0.015(2) 0.033(3) -0.0042(19) 0.002(2) -0.0034(19)
 C13 0.032(3) 0.021(2) 0.027(2) 0.0034(19) -0.005(2) -0.0060(19)
 C14 0.039(3) 0.0132(19) 0.026(2) -0.0035(18) 0.000(2) -0.0003(19)
 C15 0.027(2) 0.017(2) 0.019(2) 0.0019(17) 0.0015(17) -0.0013(17)
 C16 0.030(2) 0.019(2) 0.019(2) 0.0025(17) 0.0008(18) 0.0035(18)
 C17 0.029(2) 0.017(2) 0.018(2) -0.0007(16) -0.0009(17) -0.0017(17)
 C18 0.033(2) 0.016(2) 0.017(2) 0.0013(16) -0.0025(18) -0.0003(18)
 C19 0.026(2) 0.020(2) 0.026(2) 0.0021(18) 0.0007(18) 0.0002(18)

_geom_special_details
;
 All esds (except the esd in the dihedral angle between two l.s. planes)
 are estimated using the full covariance matrix.  The cell esds are taken
 into account individually in the estimation of esds in distances, angles
 and torsion angles; correlations between esds in cell parameters are only
 used when they are defined by crystal symmetry.  An approximate (isotropic)
 treatment of cell esds is used for estimating esds involving l.s. planes.
;
loop_
  _geom_bond_atom_site_label_1
  _geom_bond_atom_site_label_2
  _geom_bond_distance
  _geom_bond_site_symmetry_2
  _geom_bond_publ_flag
 O1 C14 1.427(6) . ?
 O1 C18 1.386(6) . ?
 O2 C4 1.470(6) . ?
 O2 C17 1.445(6) . ?
 C2 H2 0.9300 . ?
 C2 C1 1.320(7) . ?
 C2 C8 1.474(6) . ?
 C1 H1 0.9300 . ?
 C1 C5 1.503(6) . ?
 C3 H3A 0.9700 . ?
 C3 H3B 0.9700 . ?
 C3 C4 1.529(7) . ?
 C3 C5 1.572(7) . ?
 C4 H4 0.9800 . ?
 C4 C19 1.523(7) . ?
 C5 H5 0.9800 . ?
 C5 C17 1.549(6) . ?
 C6 H6 0.9300 . ?
 C6 C7 1.388(7) . ?
 C6 C8 1.400(7) . ?
 C7 H7 0.9300 . ?
 C7 C18 1.395(7) . ?
 C8 C9 1.403(6) . ?
 C9 H9 0.9300 . ?
 C9 C16 1.391(6) . ?
 C10 H10 0.9300 . ?
 C10 C11 1.397(7) . ?
 C10 C12 1.385(8) . ?
 C11 H11 0.9300 . ?
 C11 C15 1.382(7) . ?
 C12 H12 0.9300 . ?
 C12 C13 1.398(8) . ?
 C13 H13 0.9300 . ?
 C13 C19 1.377(7) . ?
 C14 H14A 0.9600 . ?
 C14 H14B 0.9600 . ?
 C14 H14C 0.9600 . ?
 C15 C17 1.519(7) . ?
 C15 C19 1.406(7) . ?
 C16 H16 0.9300 . ?
 C16 C18 1.385(7) . ?
 C17 H17 0.9800 . ?

loop_
  _geom_angle_atom_site_label_1
  _geom_angle_atom_site_label_2
  _geom_angle_atom_site_label_3
  _geom_angle
  _geom_angle_site_symmetry_1
  _geom_angle_site_symmetry_3
  _geom_angle_publ_flag
 C18 O1 C14 116.3(4) . . ?
 C17 O2 C4 96.2(3) . . ?
 C1 C2 H2 116.8 . . ?
 C1 C2 C8 126.4(4) . . ?
 C8 C2 H2 116.8 . . ?
 C2 C1 H1 118.2 . . ?
 C2 C1 C5 123.5(4) . . ?
 C5 C1 H1 118.2 . . ?
 H3A C3 H3B 109.2 . . ?
 C4 C3 H3A 111.3 . . ?
 C4 C3 H3B 111.3 . . ?
 C4 C3 C5 102.3(4) . . ?
 C5 C3 H3A 111.3 . . ?
 C5 C3 H3B 111.3 . . ?
 O2 C4 C3 100.8(4) . . ?
 O2 C4 H4 115.0 . . ?
 O2 C4 C19 100.9(4) . . ?
 C3 C4 H4 115.0 . . ?
 C19 C4 C3 108.2(4) . . ?
 C19 C4 H4 115.0 . . ?
 C1 C5 C3 112.0(4) . . ?
 C1 C5 H5 110.4 . . ?
 C1 C5 C17 113.2(4) . . ?
 C3 C5 H5 110.4 . . ?
 C17 C5 C3 100.1(4) . . ?
 C17 C5 H5 110.4 . . ?
 C7 C6 H6 119.3 . . ?
 C7 C6 C8 121.4(4) . . ?
 C8 C6 H6 119.3 . . ?
 C6 C7 H7 120.0 . . ?
 C6 C7 C18 120.0(5) . . ?
 C18 C7 H7 120.0 . . ?
 C6 C8 C2 119.7(4) . . ?
 C6 C8 C9 117.4(4) . . ?
 C9 C8 C2 122.8(4) . . ?
 C8 C9 H9 119.2 . . ?
 C16 C9 C8 121.6(5) . . ?
 C16 C9 H9 119.2 . . ?
 C11 C10 H10 119.4 . . ?
 C12 C10 H10 119.4 . . ?
 C12 C10 C11 121.3(5) . . ?
 C10 C11 H11 121.3 . . ?
 C15 C11 C10 117.4(5) . . ?
 C15 C11 H11 121.3 . . ?
 C10 C12 H12 119.4 . . ?
 C10 C12 C13 121.2(5) . . ?
 C13 C12 H12 119.4 . . ?
 C12 C13 H13 121.2 . . ?
 C19 C13 C12 117.6(5) . . ?
 C19 C13 H13 121.2 . . ?
 O1 C14 H14A 109.5 . . ?
 O1 C14 H14B 109.5 . . ?
 O1 C14 H14C 109.5 . . ?
 H14A C14 H14B 109.5 . . ?
 H14A C14 H14C 109.5 . . ?
 H14B C14 H14C 109.5 . . ?
 C11 C15 C17 134.1(5) . . ?
 C11 C15 C19 121.2(5) . . ?
 C19 C15 C17 104.6(4) . . ?
 C9 C16 H16 120.1 . . ?
 C18 C16 C9 119.8(4) . . ?
 C18 C16 H16 120.1 . . ?
 O2 C17 C5 102.4(4) . . ?
 O2 C17 C15 101.7(4) . . ?
 O2 C17 H17 114.7 . . ?
 C5 C17 H17 114.7 . . ?
 C15 C17 C5 107.2(4) . . ?
 C15 C17 H17 114.7 . . ?
 O1 C18 C7 116.2(4) . . ?
 C16 C18 O1 124.0(4) . . ?
 C16 C18 C7 119.8(5) . . ?
 C13 C19 C4 134.2(5) . . ?
 C13 C19 C15 121.2(5) . . ?
 C15 C19 C4 104.5(4) . . ?

loop_
  _geom_torsion_atom_site_label_1
  _geom_torsion_atom_site_label_2
  _geom_torsion_atom_site_label_3
  _geom_torsion_atom_site_label_4
  _geom_torsion
  _geom_torsion_site_symmetry_1
  _geom_torsion_site_symmetry_2
  _geom_torsion_site_symmetry_3
  _geom_torsion_site_symmetry_4
  _geom_torsion_publ_flag
 O2 C4 C19 C13 151.2(6) . . . . ?
 O2 C4 C19 C15 -33.3(5) . . . . ?
 C2 C1 C5 C3 -123.5(5) . . . . ?
 C2 C1 C5 C17 124.4(5) . . . . ?
 C2 C8 C9 C16 -177.0(4) . . . . ?
 C1 C2 C8 C6 -171.3(5) . . . . ?
 C1 C2 C8 C9 5.9(7) . . . . ?
 C1 C5 C17 O2 84.8(5) . . . . ?
 C1 C5 C17 C15 -168.7(4) . . . . ?
 C3 C4 C19 C13 -103.5(7) . . . . ?
 C3 C4 C19 C15 72.1(5) . . . . ?
 C3 C5 C17 O2 -34.5(4) . . . . ?
 C3 C5 C17 C15 72.0(4) . . . . ?
 C4 O2 C17 C5 58.1(4) . . . . ?
 C4 O2 C17 C15 -52.7(4) . . . . ?
 C4 C3 C5 C1 -121.7(4) . . . . ?
 C4 C3 C5 C17 -1.5(4) . . . . ?
 C5 C3 C4 O2 36.2(4) . . . . ?
 C5 C3 C4 C19 -69.2(5) . . . . ?
 C6 C7 C18 O1 179.1(4) . . . . ?
 C6 C7 C18 C16 0.5(7) . . . . ?
 C6 C8 C9 C16 0.2(7) . . . . ?
 C7 C6 C8 C2 177.2(5) . . . . ?
 C7 C6 C8 C9 -0.2(7) . . . . ?
 C8 C2 C1 C5 175.7(4) . . . . ?
 C8 C6 C7 C18 -0.2(7) . . . . ?
 C8 C9 C16 C18 0.1(7) . . . . ?
 C9 C16 C18 O1 -178.9(5) . . . . ?
 C9 C16 C18 C7 -0.5(7) . . . . ?
 C10 C11 C15 C17 -178.1(5) . . . . ?
 C10 C11 C15 C19 -1.5(7) . . . . ?
 C10 C12 C13 C19 -1.9(8) . . . . ?
 C11 C10 C12 C13 -0.4(8) . . . . ?
 C11 C15 C17 O2 -149.7(5) . . . . ?
 C11 C15 C17 C5 103.2(6) . . . . ?
 C11 C15 C19 C4 -177.0(4) . . . . ?
 C11 C15 C19 C13 -0.8(8) . . . . ?
 C12 C10 C11 C15 2.1(8) . . . . ?
 C12 C13 C19 C4 177.4(5) . . . . ?
 C12 C13 C19 C15 2.5(8) . . . . ?
 C14 O1 C18 C7 -177.9(4) . . . . ?
 C14 O1 C18 C16 0.6(7) . . . . ?
 C17 O2 C4 C3 -58.4(4) . . . . ?
 C17 O2 C4 C19 52.7(4) . . . . ?
 C17 C15 C19 C4 0.4(5) . . . . ?
 C17 C15 C19 C13 176.7(5) . . . . ?
 C19 C15 C17 O2 33.3(5) . . . . ?
 C19 C15 C17 C5 -73.8(5) . . . . ?

_shelx_res_file
;
TITL
    18_octa_final.res
    created by SHELXL-2019/3 at 18:36:26 on 21-May-2026
CELL 0.71073 6.3624 15.6454 7.4038 90 90.759 90
ZERR 2 0.0004 0.0011 0.0005 0 0.002 0
LATT -1
SYMM -X,0.5+Y,-Z
SFAC C H O
UNIT 38 36 4

L.S. 99
PLAN  1
SIZE 0.1 0.2 0.3
TEMP 23
CONF
MORE -1
BOND $H
fmap 2
acta
TWIN -1 0 0 0 -1 0 0 0 -1 2
OMIT 1 11 2
OMIT -1 9 1
OMIT 1 13 2
REM <olex2.extras>
REM <HklSrc "%.\\18_OCTA_FINAL.hkl">
REM </olex2.extras>

WGHT    0.095900    1.207300
BASF  -0.30403
FVAR       1.76450
O1    3    0.619267    0.677340    0.667488    11.00000    0.03689    0.01594 =
         0.02516    0.00222    0.00900   -0.00123
O2    3   -0.141448    0.183314    0.925493    11.00000    0.03350    0.01846 =
         0.03032    0.00040    0.00721    0.00367
C2    1    0.376411    0.328905    0.694733    11.00000    0.02738    0.01656 =
         0.01690    0.00011   -0.00193    0.00396
AFIX  43
H2    2    0.475650    0.290497    0.652050    11.00000   -1.20000
AFIX   0
C1    1    0.196009    0.296550    0.748069    11.00000    0.03017    0.01618 =
         0.02199   -0.00077    0.00037    0.00368
AFIX  43
H1    2    0.098186    0.333285    0.798791    11.00000   -1.20000
AFIX   0
C3    1   -0.069690    0.189803    0.620644    11.00000    0.02826    0.01893 =
         0.02532    0.00192   -0.00275    0.00279
AFIX  23
H3A   2   -0.132668    0.243942    0.586046    11.00000   -1.20000
H3B   2   -0.046185    0.155878    0.513128    11.00000   -1.20000
AFIX   0
C4    1   -0.206494    0.141952    0.755507    11.00000    0.02451    0.02007 =
         0.03142    0.00219   -0.00083    0.00015
AFIX  13
H4    2   -0.357799    0.143623    0.729186    11.00000   -1.20000
AFIX   0
C5    1    0.140162    0.203541    0.731248    11.00000    0.02511    0.01271 =
         0.01943   -0.00047    0.00154    0.00162
AFIX  13
H5    2    0.255453    0.171733    0.676096    11.00000   -1.20000
AFIX   0
C6    1    0.621549    0.445935    0.612636    11.00000    0.02943    0.01858 =
         0.01999   -0.00030    0.00301    0.00429
AFIX  43
H6    2    0.708561    0.404993    0.561638    11.00000   -1.20000
AFIX   0
C7    1    0.678354    0.531455    0.604297    11.00000    0.02874    0.01841 =
         0.02262    0.00221    0.00569   -0.00166
AFIX  43
H7    2    0.802549    0.547289    0.548524    11.00000   -1.20000
AFIX   0
C8    1    0.436067    0.419965    0.696172    11.00000    0.02821    0.01506 =
         0.01664    0.00066   -0.00289    0.00178
C9    1    0.309712    0.483776    0.771730    11.00000    0.02628    0.02003 =
         0.02240   -0.00185    0.00306   -0.00101
AFIX  43
H9    2    0.185863    0.468281    0.828466    11.00000   -1.20000
AFIX   0
C10   1    0.142868   -0.082532    0.871179    11.00000    0.03763    0.01792 =
         0.02851    0.00097    0.00436    0.00322
AFIX  43
H10   2    0.226592   -0.129132    0.902224    11.00000   -1.20000
AFIX   0
C11   1    0.202945   -0.000788    0.927575    11.00000    0.03050    0.02183 =
         0.01787   -0.00097   -0.00323    0.00063
AFIX  43
H11   2    0.327308    0.008166    0.992243    11.00000   -1.20000
AFIX   0
C12   1   -0.038969   -0.095526    0.769923    11.00000    0.04263    0.01495 =
         0.03270   -0.00421    0.00208   -0.00342
AFIX  43
H12   2   -0.074566   -0.150622    0.733636    11.00000   -1.20000
AFIX   0
C13   1   -0.169962   -0.027336    0.721278    11.00000    0.03216    0.02146 =
         0.02678    0.00340   -0.00477   -0.00602
AFIX  43
H13   2   -0.289886   -0.035832    0.650362    11.00000   -1.20000
AFIX   0
C14   1    0.491206    0.740809    0.749911    11.00000    0.03860    0.01324 =
         0.02583   -0.00346    0.00039   -0.00033
AFIX 137
H14A  2    0.473620    0.727180    0.875229    11.00000   -1.50000
H14B  2    0.356229    0.742298    0.690485    11.00000   -1.50000
H14C  2    0.557598    0.795656    0.739480    11.00000   -1.50000
AFIX   0
C15   1    0.070457    0.066245    0.883562    11.00000    0.02738    0.01717 =
         0.01873    0.00189    0.00153   -0.00125
C16   1    0.365243    0.569677    0.763817    11.00000    0.02998    0.01864 =
         0.01916    0.00252    0.00077    0.00346
AFIX  43
H16   2    0.279102    0.610885    0.814957    11.00000   -1.20000
AFIX   0
C17   1    0.078967    0.162239    0.913249    11.00000    0.02916    0.01699 =
         0.01849   -0.00066   -0.00092   -0.00166
AFIX  13
H17   2    0.165062    0.180339    1.017111    11.00000   -1.20000
AFIX   0
C18   1    0.549182    0.593687    0.679568    11.00000    0.03298    0.01600 =
         0.01676    0.00130   -0.00253   -0.00031
C19   1   -0.114957    0.052851    0.782183    11.00000    0.02626    0.01956 =
         0.02646    0.00211    0.00066    0.00025
HKLF 4


REM
REM wR2 = 0.2091, GooF = S = 1.075, Restrained GooF = 1.074 for all data
REM R1 = 0.0708 for 3320 Fo > 4sig(Fo) and 0.0751 for all 3585 data
REM 192 parameters refined using 1 restraints

END

WGHT      0.1004      1.0278

REM Highest difference peak  0.444,  deepest hole -0.347,  1-sigma level  0.093
Q1    1   0.0341  0.1975  0.8145  11.00000  0.05    0.44
;
_shelx_res_checksum                68906
_shelx_hkl_file
;
   1   0   0  364.56   20.50
   1   0   0  316.37   20.10
   1   0   0  366.06   20.20
  -1   0   0  336.17   20.10
  -1   0   0  392.46   20.30
   1   0   0  321.87   20.20
  -1   0   0  364.96   20.50
  -1   0   0  336.77   20.20
   2   0   0   13.90    1.80
  -2   0   0   15.00    2.10
   2   0   0   16.70    2.20
   2   0   0   12.70    2.10
   2   0   0   16.00    2.30
  -3   0   0  681.43   41.80
   3   0   0  715.03   40.90
  -3   0   0  688.53   41.10
   3   0   0  719.93   41.00
   3   0   0  684.83   41.20
   3   0   0  716.13   41.90
  -4   0   0 2345.27  141.69
   4   0   0 2522.75  141.49
   4   0   0 2546.45  140.29
  -4   0   0 2352.46  140.59
   4   0   0 2598.64  140.49
   4   0   0 2493.55  141.09
   4   0   0 2357.96  141.69
   5   0   0    8.30    2.80
   5   0   0   15.40    3.80
  -5   0   0    9.10    2.80
   5   0   0   13.70    2.90
   5   0   0   10.50    3.90
   6   0   0   56.59    7.70
   6   0   0   56.99    8.10
   6   0   0   55.29    5.60
  -6   0   0   54.39    6.50
  -7   0   0  103.89   10.00
   7   0   0  112.49   12.00
   8   0   0   30.80    8.20
  -1  -1   0  562.04   31.90
   1  -1   0  575.04   31.70
  -1  -1   0  563.14   31.30
   1  -1   0  560.14   31.60
   1  -1   0  518.15   31.70
   1  -1   0  536.25   31.70
  -1  -1   0  562.74   31.30
   1   1   0  598.04   31.30
  -1   1   0  514.55   31.70
   1   1   0  583.84   31.30
  -1   1   0  528.65   31.50
  -1   1   0  526.45   31.70
   1   1   0  492.05   31.70
  -2  -1   0  990.00   58.29
   2  -1   0 1034.60   58.19
   2  -1   0  994.90   57.99
   2  -1   0 1014.90   57.89
   2  -1   0 1051.59   57.99
  -2  -1   0  978.70   57.49
  -2  -1   0 1073.89   57.59
   2  -1   0 1015.50   58.19
  -2   1   0  932.81   57.79
   2   1   0 1046.30   58.39
   2   1   0 1043.30   57.59
   2   1   0 1004.70   57.29
  -2   1   0  932.51   57.89
  -2   1   0  961.00   58.09
   3  -1   0  418.96   25.10
   3  -1   0  411.86   25.50
  -3  -1   0  406.66   24.70
  -3  -1   0  411.76   25.90
   3  -1   0  420.76   25.20
   3  -1   0  427.76   25.80
   3  -1   0  440.66   25.50
  -3   1   0  395.16   25.30
  -3   1   0  388.06   25.00
  -3   1   0  425.86   25.80
   3   1   0  436.06   25.00
   3   1   0  427.16   25.90
   3   1   0  413.56   24.50
   3   1   0  397.46   24.50
  -4  -1   0    9.10    2.30
   4  -1   0   12.60    2.90
   4  -1   0   13.10    3.40
   4  -1   0   17.00    3.60
   4  -1   0   14.00    3.00
   4  -1   0   15.00    3.30
   4   1   0   14.50    2.80
   4   1   0    8.80    3.00
   4   1   0   12.00    2.50
   4   1   0    7.10    2.10
  -4   1   0   14.40    3.30
  -4   1   0   13.10    3.50
   5  -1   0   54.39    5.90
   5  -1   0   48.90    5.40
   5  -1   0   55.19    6.90
   5  -1   0   56.29    7.50
  -5  -1   0   46.40    5.10
   5   1   0   55.49    6.00
   5   1   0   46.90    7.00
   5   1   0   38.00    4.80
   5   1   0   47.50    4.60
  -5   1   0   55.69    5.70
   6  -1   0   42.00    5.30
   6  -1   0   40.50    4.90
  -6  -1   0   39.70    5.40
   6  -1   0   27.40    5.60
  -6   1   0   44.40    6.30
   6   1   0   29.70    6.40
   6   1   0   48.10    6.50
  -7  -1   0    5.20    4.10
   7  -1   0    7.20    5.60
  -7   1   0    8.20    4.20
   7   1   0   10.80    5.90
   8  -1   0    3.10    5.80
   8  -1   0   17.20    8.30
   8   1   0    6.70    6.80
  -8   1   0    6.30    6.00
   1  -2   0  608.04   35.40
  -1  -2   0  569.74   35.30
   1  -2   0  572.24   35.40
   1  -2   0  681.13   35.10
  -1  -2   0  640.44   34.90
  -1  -2   0  655.53   34.90
  -1   2   0  616.24   35.10
   1   2   0  616.84   34.80
  -1   2   0  560.44   35.40
   1   2   0  618.64   35.40
  -1   2   0  547.75   35.40
   2  -2   0 1045.10   60.09
   2  -2   0  998.30   60.29
  -2  -2   0 1063.29   59.49
   2  -2   0 1061.29   60.19
  -2  -2   0 1069.89   60.49
   2  -2   0 1094.39   59.99
  -2  -2   0  964.40   59.29
   2   2   0 1110.59   59.29
   2   2   0 1084.99   59.49
   2   2   0 1015.40   60.39
  -2   2   0 1044.60   59.89
  -2   2   0  962.80   60.19
  -2   2   0 1002.50   60.19
   3  -2   0  848.52   47.50
  -3  -2   0  768.42   46.60
   3  -2   0  808.52   47.40
   3  -2   0  819.92   47.70
   3  -2   0  806.02   47.70
   3  -2   0  840.72   48.10
  -3  -2   0  850.41   46.80
  -3  -2   0  775.02   48.10
  -3   2   0  811.72   47.70
  -3   2   0  722.83   47.30
   3   2   0  760.92   48.00
   3   2   0  838.22   46.40
   3   2   0  834.32   46.80
   4  -2   0  244.28   16.30
   4  -2   0  257.97   16.00
   4  -2   0  227.38   16.50
   4  -2   0  227.78   16.50
  -4  -2   0  231.38   15.10
   4  -2   0  235.78   16.20
   4   2   0  253.97   14.70
   4   2   0  224.58   16.70
   4   2   0  250.77   15.10
  -4   2   0  237.98   16.30
  -4   2   0  236.68   16.00
   4   2   0  260.37   15.60
   5  -2   0  158.78   12.40
  -5  -2   0  168.28   11.40
   5  -2   0  162.78   13.20
   5  -2   0  168.18   12.00
   5   2   0  156.18   13.20
  -5   2   0  175.58   12.80
   5   2   0  170.38   11.90
   6  -2   0   35.30    6.60
   6  -2   0   44.40    5.50
   6  -2   0   41.00    6.10
  -6  -2   0   36.40    5.00
  -6   2   0   42.30    6.80
   6   2   0   40.90    5.90
   6   2   0   33.20    7.30
  -7  -2   0   79.59    7.80
   7  -2   0   93.39    9.10
   7  -2   0   66.09   10.30
   7   2   0   84.09   11.10
  -7   2   0   82.69    9.80
   8  -2   0   63.89   10.70
   8  -2   0   65.79   10.20
   8   2   0   74.99   11.00
   0  -3   0   -0.30    0.60
   0  -3   0    1.00    0.70
   0  -3   0    0.70    0.70
   0   3   0    0.00    0.60
   0   3   0   -0.10    0.60
   0   3   0    1.00    0.60
   1  -3   0 1231.58   66.39
   1  -3   0 1108.09   66.79
  -1  -3   0 1254.67   66.29
   1  -3   0 1015.50   66.79
  -1  -3   0 1219.38   66.79
  -1  -3   0 1201.68   66.29
  -1  -3   0 1088.89   66.19
  -1   3   0 1119.79   66.29
   1   3   0 1261.57   66.89
   1   3   0 1133.89   66.19
   1   3   0 1135.19   66.29
  -2  -3   0  251.47   14.80
   2  -3   0  261.67   15.20
   2  -3   0  234.08   15.60
   2  -3   0  242.88   15.80
  -2  -3   0  246.08   14.60
  -2  -3   0  263.17   16.00
   2  -3   0  246.78   15.50
  -2   3   0  227.18   15.70
   2   3   0  251.37   14.70
  -2   3   0  227.18   15.70
   2   3   0  216.58   15.60
  -2   3   0  256.07   15.30
   2   3   0  252.07   14.70
   3  -3   0  338.47   20.20
  -3  -3   0  302.67   20.80
   3  -3   0  339.97   21.10
  -3  -3   0  287.37   19.00
   3  -3   0  331.47   20.40
   3  -3   0  336.67   20.50
  -3  -3   0  331.97   19.60
  -3   3   0  288.47   20.40
   3   3   0  333.77   19.10
  -3   3   0  306.37   20.60
   3   3   0  344.57   19.40
  -3   3   0  314.57   20.00
   3   3   0  323.37   20.90
   4  -3   0  181.48   12.80
  -4  -3   0  166.08   11.40
   4  -3   0  177.78   13.80
   4  -3   0  179.48   13.30
   4  -3   0  169.08   13.00
  -4  -3   0  196.48   12.00
   4  -3   0  180.28   12.70
   4   3   0  185.58   11.80
  -4   3   0  179.68   12.90
  -4   3   0  177.78   13.10
   4   3   0  175.28   11.20
   4   3   0  176.88   13.60
   4   3   0  196.68   11.70
  -5  -3   0  818.42   47.10
   5  -3   0  777.22   48.10
   5  -3   0  790.62   49.30
   5  -3   0  775.52   48.90
  -5   3   0  829.22   49.40
   5   3   0  852.21   50.09
   5   3   0  807.62   47.50
  -6  -3   0  305.17   17.90
   6  -3   0  278.57   19.90
   6  -3   0  272.67   18.80
   6  -3   0  282.87   20.70
   6   3   0  242.58   20.50
   6   3   0  280.57   18.30
  -6   3   0  290.57   20.40
   7  -3   0  204.48   17.10
   7  -3   0  208.68   15.90
   7   3   0  200.08   18.00
   7   3   0  199.58   13.60
   8  -3   0   11.70    7.80
   8  -3   0   16.90    6.80
   8   3   0   13.00    7.50
  -8   3   0   30.30    7.40
   0  -4   0 6130.19  358.96
   0  -4   0 6508.85  358.56
   0   4   0 6392.46  358.56
   1  -4   0 1301.47   80.49
  -1  -4   0 1433.86   80.89
  -1  -4   0 1306.17   80.49
   1  -4   0 1350.36   80.99
   1  -4   0 1559.24   81.39
  -1  -4   0 1432.76   80.49
  -1  -4   0 1462.15   80.49
   1   4   0 1312.77   80.49
   1   4   0 1346.57   80.49
  -1   4   0 1523.55   81.49
  -1   4   0 1357.06   80.59
   1   4   0 1519.75   80.99
  -2  -4   0  849.72   48.00
   2  -4   0  919.61   48.60
   2  -4   0  817.32   49.30
   2  -4   0  818.42   49.10
  -2  -4   0  865.71   49.30
  -2  -4   0  875.91   48.10
   2   4   0  879.71   48.30
  -2   4   0  741.83   49.10
   2   4   0  834.12   47.90
  -2   4   0  844.42   48.60
  -2   4   0  783.62   49.30
   2   4   0  755.12   49.00
   3  -4   0  513.35   28.40
  -3  -4   0  430.56   27.10
   3  -4   0  457.15   29.20
  -3  -4   0  463.35   27.70
   3  -4   0  475.35   28.70
   3  -4   0  460.85   28.70
   3   4   0  446.66   29.00
  -3   4   0  468.25   29.20
   3   4   0  460.25   27.40
  -3   4   0  474.85   28.30
  -3   4   0  465.75   29.10
   3   4   0  464.55   27.30
   4  -4   0  305.67   19.70
   4  -4   0  294.87   20.30
  -4  -4   0  278.77   17.80
   4  -4   0  322.27   19.40
   4  -4   0  289.47   19.80
  -4  -4   0  312.67   18.60
   4   4   0  274.87   17.80
  -4   4   0  307.87   20.30
   4   4   0  296.27   18.00
  -4   4   0  291.87   19.90
   4   4   0  291.27   20.30
  -5  -4   0   98.19    6.90
   5  -4   0  102.29    9.00
   5  -4   0   95.19    9.40
   5  -4   0   96.09    9.50
  -5   4   0   96.19    9.60
   5   4   0  102.69    7.40
   5   4   0   96.89   10.00
  -5   4   0  101.39    9.30
   6  -4   0  252.97   18.60
   6  -4   0  232.68   18.30
  -6   4   0  262.97   18.80
   6   4   0  232.58   15.30
   6   4   0  247.18   19.10
   7  -4   0   69.19   10.30
   7  -4   0   88.89   10.20
  -7   4   0   83.59   10.40
   7   4   0   89.09   12.10
   8  -4   0   -1.20    7.10
   8  -4   0   12.70    7.60
  -8   4   0    1.40    7.00
   8   4   0    6.80    7.80
   0  -5   0    4.90    1.50
   0  -5   0    5.70    1.70
   0  -5   0    4.60    1.50
   0  -5   0    4.50    1.30
   0   5   0    5.70    1.60
   0   5   0    4.70    1.50
   0   5   0    7.50    1.80
  -1  -5   0  235.88   15.60
  -1  -5   0  257.57   16.00
  -1  -5   0  261.37   15.60
   1  -5   0  253.17   15.60
  -1  -5   0  247.48   15.50
   1  -5   0  261.87   16.20
   1   5   0  242.98   15.70
   1   5   0  252.77   16.00
  -1   5   0  247.68   16.30
  -1   5   0  224.08   15.50
  -1   5   0  259.77   16.50
  -2  -5   0 1649.04   89.89
  -2  -5   0 1686.93   88.69
   2  -5   0 1463.65   89.79
   2  -5   0 1590.94   88.89
   2  -5   0 1485.55   89.59
  -2  -5   0 1616.94   88.59
  -2  -5   0 1498.15   88.49
   2   5   0 1449.55   89.59
   2   5   0 1561.94   88.49
  -2   5   0 1474.35   90.09
  -2   5   0 1440.96   89.89
  -2   5   0 1617.84   89.09
   2   5   0 1568.54   88.79
  -3  -5   0  840.52   51.69
  -3  -5   0  892.41   52.29
   3  -5   0  942.51   53.59
   3  -5   0  896.51   53.49
  -3   5   0  900.21   54.09
  -3   5   0  899.31   54.19
  -3   5   0  874.81   52.79
   3   5   0  904.11   51.79
   3   5   0  886.71   52.19
   3   5   0  961.70   54.09
  -4  -5   0   42.50    3.70
   4  -5   0   47.10    5.60
  -4  -5   0   39.90    4.90
   4  -5   0   46.10    5.30
   4  -5   0   42.50    5.80
   4   5   0   42.70    3.80
   4   5   0   40.90    4.10
  -4   5   0   46.90    6.20
  -4   5   0   46.90    7.00
   4   5   0   35.10    6.10
  -4   5   0   40.00    5.30
   5  -5   0  116.79   10.40
   5  -5   0  112.79   10.90
   5   5   0  100.69   11.00
  -5   5   0  115.49   10.70
  -5   5   0  118.89   10.90
   5   5   0  127.89    8.70
   6  -5   0  120.69   11.50
   6  -5   0   98.79   11.40
  -6   5   0  126.59   12.00
   6   5   0  110.29   12.00
  -6   5   0  116.49   11.20
   7  -5   0  341.97   24.40
   7  -5   0  311.07   25.00
   7  -5   0  320.77   24.30
  -7   5   0  363.56   25.30
   7   5   0  332.37   25.60
   8  -5   0    8.60    7.40
   8  -5   0    0.50    7.10
   8   5   0    5.50    7.90
  -8   5   0    5.50    8.00
   0  -6   0 1536.15   90.19
   0  -6   0 1664.13   90.59
   0  -6   0 1583.94   90.49
   0  -6   0 1525.45   90.89
   0   6   0 1553.54   90.79
   0   6   0 1642.14   90.89
   0   6   0 1468.55   90.19
  -1  -6   0 2029.30  121.59
  -1  -6   0 2180.68  121.49
  -1  -6   0 2311.57  121.59
   1  -6   0 2288.47  122.39
   1  -6   0 2199.58  122.19
   1  -6   0 2017.60  121.39
  -1  -6   0 2047.70  121.79
   1   6   0 2226.18  121.89
   1   6   0 2125.19  121.79
  -1   6   0 1956.50  122.29
  -1   6   0 1992.70  121.39
   1   6   0 2029.70  121.79
  -1   6   0 2205.68  122.59
  -2  -6   0 3177.08  165.38
   2  -6   0 2639.24  166.48
  -2  -6   0 2877.81  166.38
   2  -6   0 2659.83  166.18
  -2  -6   0 2869.41  165.18
   2  -6   0 3259.77  165.78
  -2  -6   0 2975.40  165.38
   2   6   0 2907.71  165.28
  -2   6   0 2716.83  166.88
   2   6   0 3237.28  165.68
  -2   6   0 2628.14  166.58
  -2   6   0 2886.01  165.68
   3  -6   0  115.49   10.00
  -3  -6   0  124.09    8.70
  -3  -6   0  124.19    8.70
  -3  -6   0  124.29    9.30
   3  -6   0  149.88    9.80
   3   6   0  156.48   11.00
  -3   6   0  129.79   10.90
  -3   6   0  129.79    9.70
   3   6   0  118.59    9.10
  -3   6   0  120.09   10.70
   3   6   0  132.79    8.70
  -4  -6   0  434.76   27.60
  -4  -6   0  401.36   26.50
   4  -6   0  485.55   28.40
  -4  -6   0  455.85   26.70
   4  -6   0  457.85   29.00
   4   6   0  468.35   26.60
   4   6   0  477.25   29.90
  -4   6   0  452.65   29.90
  -4   6   0  457.55   29.90
  -4   6   0  475.45   28.60
   4   6   0  429.06   27.20
   5  -6   0  433.06   29.20
  -5  -6   0  499.05   27.80
   5  -6   0  432.56   30.10
  -5   6   0  462.55   30.40
   5   6   0  406.86   29.80
   5   6   0  425.16   26.90
  -5   6   0  477.45   30.20
   6  -6   0    9.80    5.50
   6  -6   0    9.70    4.90
  -6   6   0   15.60    5.80
   6   6   0   13.10    5.70
  -6   6   0   16.30    5.40
   7  -6   0   60.69   10.90
   7  -6   0   55.69   10.40
   7  -6   0   59.39    9.50
   7   6   0   57.59   10.90
  -7   6   0   69.99   10.90
   8  -6   0   49.20    9.90
   8  -6   0   63.39   11.30
   8   6   0   53.39   11.80
  -8   6   0   72.79   12.30
   0  -7   0    7.00    2.10
   0  -7   0    7.70    2.40
   0  -7   0    5.60    2.00
   0  -7   0    7.50    2.30
   0   7   0    8.10    2.50
   0   7   0    8.60    2.50
   0   7   0    7.90    1.90
  -1  -7   0 2015.20  110.19
   1  -7   0 1952.20  110.89
  -1  -7   0 2129.19  110.29
   1  -7   0 1939.51  110.69
  -1  -7   0 1757.92  110.19
  -1  -7   0 1907.11  110.49
   1  -7   0 1952.50  110.09
  -1   7   0 1924.11  111.29
   1   7   0 1977.30  110.59
  -1   7   0 1700.23  110.89
   1   7   0 2008.80  110.69
   1   7   0 1860.31  110.39
  -1   7   0 1771.12  109.99
  -2  -7   0  567.44   35.20
   2  -7   0  609.24   35.40
  -2  -7   0  548.05   34.90
  -2  -7   0  609.24   35.30
   2   7   0  640.74   35.80
  -2   7   0  557.54   35.30
   3  -7   0  186.68   11.90
  -3  -7   0  170.18   11.00
  -3  -7   0  167.38   11.50
  -3  -7   0  150.78   10.70
  -3   7   0  158.58   13.10
   3   7   0  155.28   11.40
  -3   7   0  164.18   13.10
  -3   7   0  166.78   11.90
   3   7   0  144.29   12.40
  -4  -7   0   14.20    2.40
  -4  -7   0   13.50    3.40
  -4  -7   0   10.90    2.20
   4  -7   0   14.70    3.90
   4  -7   0   11.60    3.50
  -4   7   0    9.50    3.40
  -4   7   0   15.80    4.80
   4   7   0   13.50    4.60
  -4   7   0   17.00    4.60
   4   7   0    9.10    2.90
   5  -7   0  220.38   18.60
   5  -7   0  237.48   17.60
  -5  -7   0  254.57   16.30
   5   7   0  225.28   18.40
  -5   7   0  243.58   18.90
  -5   7   0  230.18   18.30
   5   7   0  226.58   15.40
   6  -7   0   45.20    7.80
   6  -7   0   30.80    7.90
  -6   7   0   45.80    8.60
   6   7   0   43.30    8.70
  -6   7   0   42.90    8.10
   7  -7   0    9.70    6.00
   7  -7   0   -3.60    6.80
   7  -7   0    8.70    6.50
   7   7   0    8.10    7.40
  -7   7   0    0.80    5.70
   8  -7   0   18.10    9.30
   8  -7   0   14.50   12.10
   8   7   0   20.00    9.10
   0  -8   0 6421.36  386.66
   0  -8   0 6744.83  385.96
   0  -8   0 7330.47  386.46
   0  -8   0 6593.74  386.16
   0   8   0 6501.85  385.96
   0   8   0 7094.09  387.06
   0   8   0 6965.80  386.96
  -1  -8   0 1103.29   63.59
   1  -8   0 1049.59   64.99
   1  -8   0 1105.39   63.49
  -1  -8   0 1200.08   63.79
  -1  -8   0 1080.69   63.99
  -1   8   0 1041.40   63.49
   1   8   0 1059.39   63.79
   1   8   0 1135.59   64.29
   1   8   0 1117.99   64.19
  -1   8   0  957.00   64.39
  -1   8   0 1048.90   64.69
  -2  -8   0  315.17   20.60
   2  -8   0  285.17   20.40
  -2  -8   0  321.97   20.30
  -2  -8   0  334.47   20.60
  -2   8   0  356.16   22.70
   2   8   0  348.77   21.60
  -2   8   0  305.57   20.60
  -3  -8   0   31.20    5.00
   3  -8   0   43.40    5.00
  -3  -8   0   26.90    3.60
  -3  -8   0   29.00    3.90
   3   8   0   27.90    4.50
  -3   8   0   23.10    5.50
   3   8   0   33.90    6.00
  -3   8   0   32.40    6.30
  -3   8   0   35.40    5.00
  -4  -8   0 1746.23  101.49
  -4  -8   0 1751.42  102.69
  -4  -8   0 1682.13  101.49
   4  -8   0 1802.32  104.29
  -4   8   0 1888.01  103.49
  -4   8   0 1835.42  105.79
  -4   8   0 1746.13  105.59
  -5  -8   0    9.50    4.10
   5  -8   0    2.20    3.50
   5   8   0    3.20    4.20
  -5   8   0   -3.20    3.90
  -5   8   0    3.30    3.40
   5   8   0    2.90    3.00
  -5   8   0    3.10    4.00
   6  -8   0  106.79   11.50
   6  -8   0  102.29   13.20
  -6   8   0  118.89   12.90
   6   8   0  110.09   13.00
  -6   8   0  112.69   12.50
   7  -8   0    3.20    5.70
   7  -8   0   12.40    7.30
   7  -8   0   -1.00    7.30
  -7   8   0    9.50    6.80
  -7   8   0    2.50    6.70
   7   8   0   -0.20    6.90
   0  -9   0    0.50    1.80
   0   9   0    3.00    2.30
   0   9   0    4.80    2.70
   0   9   0    3.90    2.30
   1  -9   0   27.00    5.00
  -1  -9   0   34.90    4.50
   1  -9   0   37.80    4.60
  -1  -9   0   26.80    4.70
  -1   9   0   35.20    4.50
   1   9   0   37.50    4.60
   1   9   0   37.60    5.90
  -1   9   0   34.00    5.80
  -1   9   0   25.70    4.90
   1   9   0   34.90    5.60
   2  -9   0  342.87   22.90
  -2  -9   0  335.47   22.90
  -2  -9   0  344.17   22.60
  -2   9   0  306.27   24.20
   2   9   0  395.16   23.80
   2   9   0  398.26   24.10
  -2   9   0  398.46   25.10
  -2   9   0  344.67   22.90
  -3  -9   0   58.49    8.00
  -3  -9   0   66.39    6.40
  -3  -9   0   65.99    6.30
   3   9   0   84.69    7.30
   3   9   0   65.49    7.80
  -3   9   0   60.79    9.30
  -3   9   0   66.59    8.30
  -3   9   0   65.39    6.60
  -4  -9   0  555.44   34.40
  -4  -9   0  570.74   34.70
  -4  -9   0  584.54   36.00
   4   9   0  665.23   38.60
  -4   9   0  624.24   36.70
   4   9   0  526.55   35.90
  -4   9   0  573.44   38.70
  -4   9   0  590.04   38.90
  -5  -9   0  358.96   24.00
   5  -9   0  350.56   24.70
   5   9   0  357.26   26.10
  -5   9   0  412.76   24.70
  -5   9   0  370.46   26.90
   5   9   0  304.07   23.00
  -5   9   0  366.86   26.70
   6  -9   0  122.89   14.30
   6  -9   0  111.89   12.20
   6  -9   0  130.59   14.60
   6   9   0  130.99   13.70
   6   9   0  107.09   10.00
  -6   9   0  105.39   13.10
  -6   9   0  109.09   13.90
   7  -9   0    3.40    8.30
   7  -9   0    6.80    6.90
   7  -9   0   -1.90    6.70
  -7   9   0    2.90    7.20
  -7   9   0   -2.00    7.60
   7   9   0    6.30    7.40
   0 -10   0  821.92   53.79
   0  10   0  935.41   54.49
   0  10   0  896.21   53.19
   0  10   0  874.41   54.09
   1 -10   0  504.75   33.70
  -1 -10   0  464.05   32.30
  -1  10   0  513.45   33.50
   1  10   0  547.75   33.00
   1  10   0  487.95   32.30
   1  10   0  503.05   32.90
  -1  10   0  490.15   32.00
  -1  10   0  588.04   34.20
  -2 -10   0   35.20    4.70
  -2 -10   0   31.50    5.20
   2 -10   0   36.30    6.80
  -2  10   0   32.90    5.30
   2  10   0   23.40    4.90
  -2  10   0   31.20    5.80
   2  10   0   35.80    6.10
  -2  10   0   30.90    5.90
  -3 -10   0  123.19    9.90
  -3 -10   0  115.19    9.40
  -3  10   0  116.59   11.90
  -3  10   0  124.09   12.30
   3  10   0  141.79   11.30
  -3  10   0  127.39   10.50
  -4 -10   0  158.18   11.00
  -4 -10   0  142.09   10.60
  -4  10   0  155.38   12.40
  -4  10   0  137.09   14.10
   4  10   0  160.08   13.80
  -4  10   0  161.98   15.00
   4  10   0  147.09   12.60
   5 -10   0   31.70    6.60
   5 -10   0   65.99   11.70
   5  10   0   43.70    6.60
  -5  10   0   60.59   10.60
  -5  10   0   48.90    9.20
   5  10   0   41.00    9.10
  -5  10   0   38.50    6.70
   6 -10   0   12.00    6.00
   6 -10   0   21.10    8.40
   6 -10   0   23.50    8.10
   6  10   0   15.10    5.30
   6  10   0   24.00    7.40
  -6  10   0   21.10    7.70
  -6  10   0   12.20    6.70
   7 -10   0  130.09   15.30
   7 -10   0  141.49   17.70
   7 -10   0  145.79   18.30
  -7  10   0  144.89   17.80
  -7  10   0  151.58   17.30
   7  10   0  113.99   16.80
   0 -11   0    5.80    2.50
   0  11   0    3.70    3.20
   0  11   0    9.00    3.60
   0  11   0    9.20    3.00
   1 -11   0  769.02   48.50
  -1 -11   0  733.93   47.10
   1  11   0  734.03   47.60
   1  11   0  769.32   47.60
   1  11   0  766.62   47.10
  -1  11   0  743.73   46.60
  -1  11   0  791.42   48.60
  -1  11   0  803.32   48.60
   2 -11   0   26.80    6.10
  -2 -11   0   35.90    5.90
   2  11   0   36.70    6.40
  -2  11   0   21.70    5.90
  -2  11   0   26.20    5.00
  -2  11   0   22.40    5.70
   2  11   0   36.20    6.50
  -3 -11   0  233.08   15.90
   3 -11   0  196.48   18.20
  -3 -11   0  208.88   15.00
  -3  11   0  216.48   16.10
   3  11   0  230.28   17.30
   3  11   0  235.18   17.00
  -3  11   0  238.08   18.80
  -3  11   0  185.28   17.40
   4 -11   0  411.06   29.40
  -4 -11   0  356.46   23.80
  -4 -11   0  386.16   24.40
   4  11   0  411.76   26.30
  -4  11   0  378.26   25.80
  -4  11   0  392.56   28.60
  -4  11   0  365.96   28.20
   5 -11   0  392.76   29.20
   5 -11   0  321.17   25.50
  -5  11   0  371.96   25.30
   5  11   0  408.66   27.70
  -5  11   0  354.56   28.10
  -5  11   0  363.46   28.30
   6 -11   0   17.30    8.20
   6 -11   0   19.40    8.80
   6 -11   0   27.20    7.10
  -6  11   0   20.80    8.20
   6  11   0   23.90    6.40
   6  11   0   34.50    9.20
  -6  11   0   17.30    7.70
   7 -11   0   71.19   15.60
   7 -11   0   82.69   11.90
   7 -11   0   69.49   13.40
  -7  11   0   72.59   13.70
   7  11   0   70.99   13.50
  -7  11   0   86.69   15.20
   0 -12   0 1048.20   66.79
   0  12   0 1083.29   67.19
   0  12   0 1040.70   65.59
   0  12   0 1208.98   67.99
  -1 -12   0  291.57   21.80
   1 -12   0  311.37   23.00
  -1  12   0  310.27   21.50
  -1  12   0  315.27   23.20
   1  12   0  295.17   22.20
  -1  12   0  318.17   23.30
   1  12   0  310.57   21.90
   1  12   0  328.97   22.80
  -2 -12   0  363.06   25.20
   2 -12   0  347.57   27.10
  -2  12   0  319.37   26.50
  -2  12   0  368.56   25.10
  -2  12   0  421.86   28.00
   2  12   0  399.76   26.40
   2  12   0  410.26   26.20
  -3 -12   0   10.00    4.10
   3 -12   0   19.30    6.10
  -3  12   0    7.90    3.90
  -3  12   0   15.20    5.50
   3  12   0   12.70    5.10
   3  12   0   14.70    5.20
  -3  12   0   16.00    6.00
   4 -12   0  100.79   12.10
  -4 -12   0  104.59    9.10
  -4 -12   0   93.19    8.60
   4  12   0  110.79   12.20
  -4  12   0   85.39    9.70
  -4  12   0  106.49   14.70
   4  12   0  104.89   10.70
  -4  12   0   86.29   11.70
   5 -12   0    1.60    5.80
   5 -12   0    8.30    5.20
  -5  12   0    5.40    4.00
  -5  12   0    4.80    6.40
   5  12   0    9.30    5.50
   5  12   0    3.10    5.90
  -5  12   0    1.70    5.90
   6 -12   0   50.99   11.40
   6 -12   0   48.60    8.90
   6 -12   0   33.50   11.50
   6  12   0   41.60   10.00
  -6  12   0   56.49    9.00
  -6  12   0   36.70    9.80
  -6  12   0   38.50    9.40
   6  12   0   36.90    8.40
   0 -13   0   10.00    3.90
   0  13   0    7.00    4.50
   0  13   0   10.70    4.40
   0  13   0   11.40    4.10
  -1 -13   0  512.65   33.40
   1 -13   0  479.45   34.10
  -1  13   0  493.25   34.50
  -1  13   0  478.25   34.30
   1  13   0  478.65   33.80
  -1  13   0  497.85   32.50
   1  13   0  542.75   33.40
   2 -13   0 2168.28  130.79
  -2 -13   0 2062.19  127.99
  -2  13   0 2082.59  127.79
  -2  13   0 2256.67  130.99
   2  13   0 2223.08  129.39
   2  13   0 2406.16  129.39
  -2  13   0 2147.39  130.49
   3 -13   0  126.59   14.30
  -3 -13   0  126.29   11.70
   3  13   0  152.28   13.30
  -3  13   0  159.98   15.00
   3  13   0  166.98   14.20
  -3  13   0  117.59   12.10
  -3  13   0  145.29   14.70
  -4 -13   0   23.10    5.50
  -4 -13   0   23.50    5.30
   4 -13   0   38.30    9.40
   4  13   0   21.00    6.60
  -4  13   0   31.10    8.50
  -4  13   0   34.30    6.30
  -4  13   0   32.60    8.40
   4  13   0   25.30    6.30
   5 -13   0   11.20    6.90
  -5 -13   0   10.70    3.80
   5 -13   0   15.10    6.40
  -5  13   0   16.40    8.10
  -5  13   0   16.30    5.50
   5  13   0   17.10    6.50
  -5  13   0   11.20    7.40
   5  13   0    3.70    7.20
   6 -13   0   68.49   10.40
   6 -13   0   68.09   12.90
   6  13   0   71.19   12.70
   6  13   0   59.49   13.20
  -6  13   0   72.69   10.90
  -6  13   0   67.99   14.00
  -6  13   0   87.79   14.50
   0 -14   0  302.87   23.50
   0  14   0  294.87   23.70
   0  14   0  312.27   22.40
   0  14   0  316.87   24.00
   1 -14   0  584.04   41.00
  -1 -14   0  582.74   39.90
  -1  14   0  606.84   41.50
   1  14   0  638.04   41.10
  -1  14   0  592.34   39.10
  -1  14   0  635.94   41.80
   1  14   0  623.14   39.80
   2 -14   0   90.89   11.00
  -2 -14   0   62.59    8.50
  -2  14   0   75.79    8.70
  -2  14   0   61.79   11.00
   2  14   0   70.19    9.40
   2  14   0   77.59   10.10
  -2  14   0   58.49   10.40
  -3 -14   0   68.49    8.70
   3 -14   0   81.39   13.10
   3  14   0   75.79   10.00
   3  14   0   95.39   11.10
  -3  14   0   70.49   12.10
  -3  14   0   90.99   11.50
  -3  14   0   77.59    9.50
  -4 -14   0  129.39   12.00
   4 -14   0  134.19   16.00
   4  14   0  147.29   15.00
  -4  14   0  150.98   16.50
  -4  14   0  136.39   13.40
   4  14   0  142.79   14.80
  -4  14   0  133.99   15.70
   5 -14   0   55.49   10.00
   5 -14   0   72.19   12.70
  -5  14   0   74.79   13.10
  -5  14   0   71.99   13.10
   5  14   0   65.19   10.50
   5  14   0   63.29   11.80
  -5  14   0   62.99    9.70
   6 -14   0   10.40    7.40
   6 -14   0   13.90    7.90
  -6  14   0    9.20    9.10
   6  14   0   11.60    9.40
  -6  14   0    5.80    7.20
  -6  14   0   18.20    9.80
   0 -15   0   -2.10    3.90
   0  15   0    0.40    4.20
   0  15   0    9.60    4.60
   0  15   0   -1.00    4.60
   1 -15   0  138.59   14.50
  -1 -15   0  139.09   13.70
   1  15   0  148.39   14.90
  -1  15   0  129.89   13.20
  -1  15   0  161.08   15.70
   1  15   0  149.19   14.00
  -1  15   0  156.68   15.90
  -2 -15   0  176.78   16.30
   2 -15   0  182.08   17.80
   2  15   0  208.58   17.10
  -2  15   0  210.28   16.60
  -2  15   0  188.28   18.30
  -2  15   0  186.08   18.10
   2  15   0  220.68   18.60
   3 -15   0  108.59   13.90
  -3 -15   0  118.19   11.80
  -3  15   0  142.09   15.20
   3  15   0  144.69   14.90
  -3  15   0  142.89   13.40
  -3  15   0  118.39   14.70
   3  15   0  139.59   13.90
   4 -15   0   15.10    7.70
  -4 -15   0   15.60    5.10
  -4  15   0   15.60    7.60
   4  15   0    9.70    6.70
  -4  15   0   12.10    5.70
  -4  15   0   15.30    8.00
   4  15   0    5.40    7.10
   5 -15   0   22.70    9.00
   5  15   0   24.20    9.30
  -5  15   0   27.40    9.70
   5  15   0   16.90    9.20
  -5  15   0   23.30    9.40
  -5  15   0   18.00    7.60
   0 -16   0  253.57   22.20
   0  16   0  301.67   23.70
   0  16   0  280.77   23.60
   0  16   0  264.67   21.20
  -1 -16   0   11.90    5.10
   1 -16   0    6.40    5.20
  -1  16   0    2.40    5.10
   1  16   0    5.80    4.50
  -1  16   0   10.20    6.50
  -1  16   0    9.40    6.30
   1  16   0    5.90    6.20
  -2 -16   0    2.20    4.40
   2 -16   0   -4.40    4.40
   2  16   0   -5.30    4.80
  -2  16   0    2.50    5.20
  -2  16   0    4.60    5.90
   2  16   0   -0.50    6.10
  -2  16   0    5.10    5.80
   3 -16   0  104.59   13.60
  -3 -16   0  106.49   11.90
   3  16   0  107.49   13.70
   3  16   0  130.09   14.90
  -3  16   0   97.59   15.50
  -3  16   0  121.89   15.50
  -3  16   0  138.29   13.30
   4 -16   0   59.09   12.10
  -4 -16   0   61.69    9.20
   4  16   0   52.19   11.40
  -4  16   0   83.99   11.20
  -4  16   0   49.50   12.20
  -4  16   0   56.29   11.70
   4  16   0   74.09   12.00
   5 -16   0   67.39   14.60
   5  16   0   37.10   11.40
   5  16   0   39.40    9.60
  -5  16   0   29.80   10.60
  -5  16   0   51.49    9.70
  -5  16   0   61.99   12.70
   0 -17   0   -2.10    4.60
   0  17   0    1.80    5.30
   0  17   0    0.40    4.90
   0  17   0    3.60    6.50
  -1 -17   0   39.80    9.20
   1 -17   0   74.89   12.80
  -1  17   0   45.50   10.70
   1  17   0   68.09   11.70
  -1  17   0   45.30   11.00
  -1  17   0   37.80    8.80
  -2 -17   0   33.60    8.00
   2 -17   0   43.30    9.90
   2  17   0   42.10    8.80
   2  17   0   39.10    9.70
  -2  17   0   19.10    7.60
  -2  17   0   42.20   10.60
  -2  17   0   37.90    8.60
  -3 -17   0   82.19   11.20
   3 -17   0   98.09   16.00
  -3  17   0   61.09   12.80
   3  17   0   90.69   13.00
  -3  17   0   92.89   12.90
  -3  17   0   99.69   15.40
   3  17   0   85.49   14.30
  -4 -17   0   41.70    8.90
   4 -17   0   39.10   11.20
  -4  17   0   53.59   10.20
   4  17   0   51.19   10.90
  -4  17   0   49.60   11.60
   4  17   0   42.30   10.80
  -4  17   0   42.80   10.90
   0 -18   0  181.28   18.40
   0  18   0  190.48   20.40
   0  18   0  197.78   17.80
  -1 -18   0   26.00    8.00
   1 -18   0   25.30    8.00
   1  18   0   34.00    8.10
   1  18   0   35.90   10.60
  -1  18   0   35.60    8.90
  -1  18   0   19.40    7.20
  -1  18   0   37.50   10.50
  -2 -18   0   40.20    9.20
   2 -18   0   27.90    9.50
   2  18   0   59.49   11.00
   2  18   0   42.60   11.00
  -2  18   0   46.50   11.00
  -2  18   0   48.40    9.70
  -2  18   0   54.99   11.70
   3 -18   0  153.08   18.40
  -3 -18   0  134.39   15.00
   3  18   0  170.68   17.40
  -3  18   0  134.79   18.00
  -3  18   0  137.99   15.30
  -3  18   0  133.19   17.00
   3  18   0  154.48   18.80
  -4 -18   0   17.60   13.00
   4 -18   0   37.90   11.30
  -4  18   0   30.10   10.10
   4  18   0   42.70   11.00
  -4  18   0   57.59   13.70
  -4  18   0   53.19   10.40
   4  18   0   35.20   11.70
   0 -19   0    8.60    6.30
   0  19   0   16.50    8.80
   0  19   0    5.20    6.20
  -1 -19   0   68.99   12.10
   1 -19   0   73.79   13.90
   1  19   0  104.19   17.20
  -1  19   0   82.49   15.30
   1  19   0   95.49   13.50
  -1  19   0   84.79   14.80
  -1  19   0  104.49   13.40
   2 -19   0    0.80    6.60
  -2 -19   0    8.10    6.60
   2  19   0   -5.40    8.20
  -2  19   0   -0.60    6.60
  -2  19   0    3.90    7.80
  -2  19   0   12.90    8.50
   2  19   0    2.50    7.50
   3 -19   0   28.30   10.10
  -3 -19   0   42.40    9.90
  -3  19   0   35.80   11.20
   3  19   0   41.80   10.30
   3  19   0   32.50   12.70
  -3  19   0   41.30    9.50
  -3  19   0   53.39   12.40
   0 -20   0   40.00   11.10
   0  20   0   66.69   14.80
   0  20   0   51.19   10.70
  -1 -20   0  262.17   23.70
   1 -20   0  240.38   24.60
  -1  20   0  259.57   22.90
   1  20   0  284.87   24.00
   1  20   0  274.97   27.00
  -1  20   0  300.07   26.90
   2 -20   0   30.10   10.00
  -2 -20   0   23.30    9.00
  -2  20   0   28.30   10.40
  -2  20   0   31.80    9.50
   2  20   0   43.20   12.30
  -2  20   0   24.10   10.40
   2  20   0   58.09   11.10
   8   0  -1   -3.70    6.60
   7   0  -1   -1.50    3.20
   7   0  -1    2.50    5.30
  -7   0   1   -1.40    3.60
   7   0  -1    0.50    4.40
   6   0  -1   17.60    5.70
  -6   0   1   20.50    4.60
   6   0  -1   30.20    4.80
   6   0  -1   17.50    4.40
   6   0  -1   33.80    6.10
   5   0  -1   22.30    4.10
   5   0  -1   25.30    4.30
  -5   0   1   26.50    4.20
   5   0  -1   28.20    5.10
   5   0  -1   22.40    3.90
   5   0  -1   31.00    6.00
  -4   0   1    5.60    1.90
   4   0  -1    3.40    2.30
   4   0  -1    5.40    3.10
   4   0  -1    4.60    2.00
   4   0  -1    5.60    2.10
   4   0  -1    4.20    2.80
  -3   0   1  633.24   40.70
  -3   0   1  657.83   39.40
   3   0  -1  652.13   39.30
   3   0  -1  739.93   40.50
  -3   0   1  704.93   40.60
   3   0  -1  633.54   39.10
   3   0  -1  688.43   40.90
  -2   0   1    1.30    1.50
  -2   0   1    5.00    1.60
  -1   0   1 4706.93  257.47
   1   0  -1 4422.66  258.07
  -1   0   1 4488.95  257.87
  -1   0   1 4298.77  258.07
  -1   0   1 4758.92  258.37
   1   0  -1 4497.25  258.17
   1   0  -1 4672.63  257.97
   1   0  -1 4621.04  257.57
   0   0  -1   64.09    4.70
   0   0   1   60.29    4.70
   0   0   1   69.19    4.70
   0   0  -1   69.99    4.40
   0   0   1   70.39    4.50
  -1   0  -1 7014.50  406.56
   1   0   1 7507.15  407.56
  -1   0  -1 6942.71  407.36
  -1   0  -1 7895.81  406.56
   1   0   1 6585.14  406.46
   1   0   1 7325.37  406.66
   2   0   1  488.75   28.90
  -2   0  -1  486.85   28.00
   2   0   1  505.35   28.00
  -2   0  -1  430.56   28.50
  -3   0  -1 1882.31  116.99
   3   0   1 2128.79  117.49
   3   0   1 2198.08  116.79
  -3   0  -1 1947.51  116.59
   4   0   1    1.90    2.50
   4   0   1    3.20    2.00
  -4   0  -1    0.90    2.00
  -4   0  -1    3.60    2.10
  -5   0  -1   83.99    8.30
   5   0   1   96.39    8.60
   5   0   1  102.39   10.00
  -6   0  -1    7.40    3.70
   6   0   1    8.00    3.90
   7   0   1   -1.30    4.70
  -7   0  -1    1.80    3.70
  -8   0  -1    4.10    5.50
   8   0   1   -3.20    6.50
   8  -1  -1   81.39   11.90
   8   1  -1   54.49   10.50
   7  -1  -1    0.80    3.90
   7  -1  -1    1.40    5.40
   7  -1  -1   -2.10    4.50
  -7   1   1   -0.60    4.40
   7   1  -1   -0.70    5.30
   7   1  -1   -0.30    3.00
   7   1  -1   -2.70    4.00
   6  -1  -1   10.40    4.70
   6  -1  -1    8.00    4.10
   6  -1  -1   15.00    5.30
   6  -1  -1    9.90    3.70
   6  -1  -1   10.50    4.70
  -6  -1   1   16.10    3.50
  -6   1   1    6.60    4.00
   6   1  -1   10.60    3.60
   6   1  -1   16.50    4.80
   6   1  -1   12.30    2.90
   6   1  -1   11.10    4.00
   6   1  -1   12.60    4.90
   5  -1  -1  307.27   20.40
   5  -1  -1  273.07   20.10
   5  -1  -1  327.07   21.00
   5  -1  -1  310.87   21.00
  -5  -1   1  317.37   19.50
   5  -1  -1  341.37   22.30
   5   1  -1  316.17   20.50
   5   1  -1  278.17   21.60
  -5   1   1  322.07   20.50
   5   1  -1  285.87   20.00
   5   1  -1  314.37   19.30
   5   1  -1  310.97   19.50
  -4  -1   1   29.10    4.80
   4  -1  -1   40.50    5.50
   4  -1  -1   37.00    4.50
  -4  -1   1   33.10    3.70
   4  -1  -1   39.10    5.10
   4  -1  -1   36.10    5.00
   4   1  -1   36.80    3.70
   4   1  -1   32.00    3.50
  -4   1   1   36.60    5.00
   4   1  -1   42.20    4.70
  -3  -1   1 1876.01  107.79
   3  -1  -1 1886.91  109.49
   3  -1  -1 1870.81  108.39
  -3  -1   1 1772.72  109.69
   3  -1  -1 1790.42  109.49
   3  -1  -1 2025.40  108.89
  -3  -1   1 1958.90  109.19
   3  -1  -1 1823.72  109.09
  -3   1   1 1896.21  109.89
   3   1  -1 1950.70  109.59
  -3   1   1 1784.92  108.59
   3   1  -1 1945.41  108.89
   3   1  -1 1837.22  107.69
   3   1  -1 1933.51  109.79
   3   1  -1 2109.59  108.99
   3   1  -1 1849.42  107.69
   2  -1  -1 1740.43  104.49
  -2  -1   1 1740.53  105.19
   2  -1  -1 1689.33  104.29
   2  -1  -1 1926.61  105.39
  -2  -1   1 1890.91  105.09
   2  -1  -1 1824.02  105.29
   2  -1  -1 2022.90  105.09
  -2   1   1 1875.21  105.39
   2   1  -1 1872.01  104.79
  -2   1   1 1954.50  105.09
  -2   1   1 1689.93  104.49
   2   1  -1 1940.21  105.39
   2   1  -1 1719.33  103.59
  -2   1   1 1748.03  105.29
   0  -1   1 1645.84   96.39
   0  -1   1 1816.52   96.49
   0  -1   1 1672.93   96.19
   0  -1  -1 1651.43   96.59
   0  -1  -1 1688.53   96.69
   0  -1  -1 1738.43   96.29
   0  -1  -1 1768.22   96.59
   0   1  -1 1599.24   96.39
   0   1   1 1691.33   96.59
   0   1   1 1708.33   96.69
   0   1  -1 1610.74   96.09
   0   1  -1 1674.23   96.09
   0   1  -1 1744.63   96.49
   0   1   1 1730.13   96.29
  -2  -1  -1 3243.08  175.48
   2  -1   1 3029.50  174.88
   2  -1   1 3343.27  175.08
   2  -1   1 3063.19  176.28
  -2  -1  -1 3114.39  175.88
  -2   1  -1 3010.00  174.98
  -2   1  -1 2820.62  175.98
  -2   1  -1 3088.89  175.08
   2   1   1 2913.71  175.38
   2   1   1 3302.97  176.08
   3  -1   1 2385.36  135.59
  -3  -1  -1 2267.27  136.59
   3  -1   1 2392.36  136.09
  -3  -1  -1 2356.36  136.69
   3  -1   1 2467.75  137.59
   3  -1   1 2576.74  136.49
   3   1   1 2559.34  137.19
  -3   1  -1 2334.87  135.79
   3   1   1 2398.56  136.59
  -3   1  -1 2243.88  136.99
  -3   1  -1 2327.17  136.29
   4  -1   1 1148.89   64.79
   4  -1   1 1178.58   63.69
  -4  -1  -1 1031.20   63.79
   4  -1   1 1112.29   62.59
  -4  -1  -1 1054.69   63.59
   4  -1   1 1132.59   62.09
   4  -1   1 1015.40   63.09
  -4   1  -1 1070.09   63.99
   4   1   1 1104.09   64.09
   4   1   1 1033.50   63.69
  -4   1  -1 1046.50   63.49
  -5  -1  -1  255.87   18.00
   5  -1   1  267.97   18.30
   5  -1   1  265.07   18.30
   5   1   1  277.97   18.70
  -5   1  -1  265.57   18.60
   5   1   1  285.97   18.90
  -5   1  -1  275.57   18.60
  -6  -1  -1  155.28   11.70
   6  -1   1  149.69   12.50
  -6   1  -1  160.78   12.50
   6   1   1  132.29   12.60
  -7  -1  -1    6.20    3.90
   7  -1   1    4.20    4.30
   7   1   1   10.00    5.30
  -7   1  -1    6.70    4.20
  -8  -1  -1   -5.10    4.90
   8  -1   1    2.10    6.50
  -8   1  -1   -5.30    5.90
   8   1   1   -0.80    6.30
   8  -2  -1   12.50    7.30
   8  -2  -1   -4.40    5.50
   8   2  -1    2.40    8.20
   7  -2  -1   28.30    6.20
   7  -2  -1   32.80    6.80
   7  -2  -1   27.80    7.50
   7   2  -1   16.10    6.60
  -7   2   1   32.20    6.90
   7   2  -1   25.40    4.60
   6  -2  -1   83.49   10.40
   6  -2  -1   99.29    9.40
   6  -2  -1   98.19   10.90
   6   2  -1   91.59    7.10
  -6   2   1  121.69   10.00
   6   2  -1  100.79    7.60
   6   2  -1  111.79   10.10
   6   2  -1   97.49   11.10
   5  -2  -1   45.40    6.90
  -5  -2   1   38.80    3.90
   5  -2  -1   39.60    6.80
   5  -2  -1   41.20    5.60
   5  -2  -1   48.30    7.10
   5  -2  -1   39.50    6.30
   5   2  -1   41.50    7.00
   5   2  -1   43.60    6.10
   5   2  -1   37.60    5.10
   5   2  -1   35.20    4.10
   5   2  -1   35.80    3.60
  -5   2   1   47.40    6.30
  -4  -2   1 1245.58   69.79
   4  -2  -1 1162.48   72.09
   4  -2  -1 1248.68   71.49
   4  -2  -1 1219.78   72.59
   4  -2  -1 1214.38   71.69
  -4  -2   1 1295.17   71.69
   4  -2  -1 1170.88   71.69
   4   2  -1 1209.78   72.69
   4   2  -1 1235.08   69.69
   4   2  -1 1203.68   71.09
   4   2  -1 1204.18   70.89
   4   2  -1 1216.28   69.69
  -4   2   1 1221.08   71.59
   3  -2  -1   11.50    2.80
   3  -2  -1   11.80    2.70
   3  -2  -1   14.70    3.00
   3  -2  -1   13.60    2.80
  -3  -2   1   10.10    2.80
   3  -2  -1   14.20    3.20
  -3  -2   1   15.20    3.30
   3  -2  -1    6.90    2.70
  -3   2   1   13.20    3.10
   3   2  -1   13.90    2.30
   3   2  -1   10.30    3.10
  -3   2   1   10.40    2.60
   2  -2  -1  698.53   40.40
   2  -2  -1  624.44   39.50
   2  -2  -1  715.93   40.00
  -2  -2   1  684.13   40.40
   2  -2  -1  664.53   40.10
   2  -2  -1  710.13   40.00
  -2  -2   1  659.83   39.70
   2  -2  -1  643.24   40.40
  -2   2   1  648.54   39.80
   2   2  -1  698.33   39.60
  -2   2   1  663.23   39.90
   2   2  -1  674.03   40.20
   1  -2  -1 3655.63  205.28
   1  -2  -1 3543.95  205.08
  -1  -2   1 3827.72  205.48
   1  -2  -1 3845.52  205.88
  -1  -2   1 3737.13  204.28
   1  -2  -1 3665.43  205.58
  -1  -2   1 3607.64  205.18
  -1   2   1 3286.37  205.28
   1   2  -1 3606.94  205.08
  -1   2   1 3939.11  205.38
  -1   2   1 3447.26  205.48
   1   2  -1 3539.45  205.28
  -1   2   1 3433.36  205.18
   1   2  -1 3523.55  204.18
   0  -2   1  439.56   24.60
   0  -2   1  470.05   24.90
   0  -2  -1  388.46   25.00
   0  -2  -1  389.36   25.10
   0  -2  -1  444.76   25.00
   0  -2  -1  453.95   24.80
   0  -2   1  402.96   24.70
   0   2   1  411.66   25.00
   0   2  -1  392.66   24.60
   0   2  -1  451.15   24.80
   0   2  -1  407.46   24.50
   0   2   1  415.36   24.80
   0   2   1  400.06   25.00
  -1  -2  -1 1252.57   75.69
  -1  -2  -1 1238.68   75.19
   1  -2   1 1417.56   75.39
   1   2   1 1365.96   75.79
   2  -2   1  623.44   36.90
   2  -2   1  630.84   38.10
  -2  -2  -1  628.44   37.30
   2  -2   1  637.04   36.60
   2  -2   1  680.23   36.50
  -2  -2  -1  684.13   37.70
   2   2   1  573.24   37.10
  -2   2  -1  630.14   38.00
  -2   2  -1  599.44   37.00
   2   2   1  670.73   37.70
   3  -2   1  156.48    9.60
   3  -2   1  123.19    9.10
   3  -2   1  149.29    9.30
   3  -2   1  152.98   10.90
  -3  -2  -1  119.69    9.60
  -3  -2  -1  134.19   10.00
   3   2   1  143.99   10.10
  -3   2  -1  130.89   10.30
  -3   2  -1  140.29    9.50
   3   2   1  154.18   10.30
   4  -2   1  506.45   29.90
   4  -2   1  509.05   29.40
  -4  -2  -1  459.55   30.10
   4  -2   1  523.05   32.90
  -4  -2  -1  463.45   30.70
   4  -2   1  541.05   30.40
   4   2   1  538.65   30.80
  -4   2  -1  468.05   30.80
   4   2   1  440.16   30.50
   5  -2   1   84.89    6.90
   5  -2   1   88.79    8.10
   5  -2   1   91.79    8.40
  -5  -2  -1   89.19    7.90
   5  -2   1  101.49    7.90
  -5   2  -1  102.69    9.00
   5   2   1   95.59    9.00
   5   2   1   90.39    9.00
  -6  -2  -1   -1.10    2.70
   6  -2   1    0.80    3.30
  -6   2  -1   -0.70    3.30
   6   2   1    1.80    4.00
  -7  -2  -1   51.59    7.00
   7  -2   1   50.39    7.60
   7   2   1   52.59    8.60
  -7   2  -1   66.19    8.30
   8  -2   1   29.70    7.70
  -8   2  -1   24.00    7.20
   8   2   1   26.70    8.40
   8  -3  -1   71.09   11.70
   8  -3  -1   86.09   11.00
   8   3  -1   92.39   13.40
  -8   3   1   60.09   10.60
   7  -3  -1   72.99   11.00
   7  -3  -1   69.29    9.10
   7  -3  -1   72.59    9.80
   7   3  -1   54.09    6.50
   7   3  -1   68.39   11.00
  -7   3   1   73.19   10.00
   6  -3  -1   16.90    5.40
   6  -3  -1   20.20    4.70
   6  -3  -1   13.10    5.00
  -6   3   1   20.10    5.20
   6   3  -1   10.40    5.00
   6   3  -1    9.90    4.90
   5  -3  -1  130.69   11.60
   5  -3  -1  131.19   11.90
   5  -3  -1  121.39   11.00
  -5  -3   1  152.48   11.20
   5   3  -1  112.19   11.30
  -5   3   1  130.69   11.20
   4  -3  -1  762.32   47.60
   4  -3  -1  750.42   47.90
   4  -3  -1  806.62   47.40
  -4  -3   1  822.42   47.20
   4  -3  -1  782.62   48.00
   4  -3  -1  795.02   47.70
   4   3  -1  746.53   48.10
  -4   3   1  791.92   47.60
  -4   3   1  787.02   47.80
   4   3  -1  793.12   46.30
   3  -3  -1  322.87   21.30
   3  -3  -1  341.97   20.90
  -3  -3   1  304.27   21.50
  -3  -3   1  338.27   20.90
   3  -3  -1  330.57   21.30
   3  -3  -1  337.67   21.60
   3  -3  -1  321.47   20.90
   3  -3  -1  327.17   21.80
   3   3  -1  329.27   20.30
  -3   3   1  322.57   21.50
  -3   3   1  339.57   21.30
  -3   3   1  302.07   20.90
   3   3  -1  324.97   21.60
   2  -3  -1  493.45   31.80
  -2  -3   1  511.95   31.20
   2  -3  -1  521.05   31.40
  -2  -3   1  508.35   31.90
   2  -3  -1  542.45   32.30
   2  -3  -1  531.45   31.80
   2  -3  -1  534.45   31.40
  -2   3   1  509.35   31.90
  -2   3   1  510.05   31.70
   2   3  -1  526.45   31.80
   2   3  -1  552.74   31.00
  -2   3   1  511.85   31.50
   1  -3  -1 2475.65  133.89
   1  -3  -1 2265.97  133.09
  -1  -3   1 2276.87  133.09
   1  -3  -1 2341.47  133.69
   1  -3  -1 2260.37  133.49
  -1  -3   1 2402.46  132.39
  -1  -3   1 2314.47  133.49
   1   3  -1 2283.27  132.99
   1   3  -1 2512.45  132.39
   1   3  -1 2352.16  133.39
  -1   3   1 2396.66  133.69
  -1   3   1 2170.48  133.19
   0  -3  -1  637.84   36.40
   0  -3  -1  653.63   36.80
   0  -3   1  648.74   36.20
   0  -3  -1  553.64   36.70
   0  -3   1  574.74   36.30
   0   3   1  580.54   36.70
   0   3  -1  596.84   36.00
   0   3  -1  710.73   36.50
   0   3   1  668.03   37.00
   0   3  -1  616.64   36.40
   0   3   1  618.14   36.50
  -1  -3  -1 2755.02  150.88
  -1  -3  -1 2689.93  150.68
   1  -3   1 2722.43  150.88
   1   3   1 2797.72  151.08
  -1   3  -1 2472.15  150.08
   1   3   1 2500.95  150.78
  -1   3  -1 2656.83  150.88
   2  -3   1  363.96   23.10
  -2  -3  -1  358.46   23.30
   2  -3   1  388.16   22.50
   2  -3   1  396.76   24.30
   2  -3   1  444.56   22.40
  -2   3  -1  373.36   22.30
   2   3   1  403.66   23.60
  -2   3  -1  366.76   23.20
   2   3   1  358.16   22.50
   3  -3   1   14.90    3.70
   3  -3   1   17.70    2.60
   3  -3   1   18.80    3.00
  -3   3  -1   22.50    3.50
   3   3   1   12.20    2.90
  -3   3  -1   14.10    3.40
   4  -3   1  283.57   18.20
   4  -3   1  289.47   17.90
  -4  -3  -1  269.47   18.10
   4   3   1  267.67   18.90
  -4   3  -1  308.37   18.60
  -4   3  -1  266.67   19.20
   4   3   1  296.57   18.70
   5  -3   1  551.64   33.40
   5  -3   1  550.64   33.30
   5  -3   1  525.55   33.00
   5  -3   1  561.34   32.40
  -5  -3  -1  507.05   32.80
   5   3   1  552.74   33.60
  -5   3  -1  530.15   32.80
   5   3   1  511.65   34.10
  -5   3  -1  547.65   34.30
   6  -3   1  213.38   17.30
   6  -3   1  284.07   17.30
   6  -3   1  233.18   15.70
  -6  -3  -1  235.18   16.50
  -6   3  -1  252.37   18.30
   6   3   1  258.07   17.70
   6   3   1  228.28   18.20
   7  -3   1   16.50    5.60
  -7  -3  -1   14.40    4.40
  -7   3  -1   17.20    5.80
   7   3   1   25.00    7.10
   8  -3   1    3.10    6.40
  -8   3  -1    1.90    6.40
   8   3   1    9.90    7.30
   8  -4  -1    9.90    7.80
   8  -4  -1    0.60    6.70
   8   4  -1   -2.80    7.80
  -8   4   1   13.50    7.60
   7  -4  -1   94.39   11.10
   7  -4  -1  107.79   12.70
   7  -4  -1   83.19   12.20
  -7   4   1  120.29   12.20
   7   4  -1  102.39   12.90
   6  -4  -1 1712.63  100.79
   6  -4  -1 1725.93  101.49
   6  -4  -1 1838.82  101.39
   6   4  -1 1745.43   98.49
   6   4  -1 1623.94  101.39
   6   4  -1 1558.44   97.49
  -5  -4   1  177.48   12.70
   5  -4  -1  159.08   13.70
   5  -4  -1  152.88   13.40
   5  -4  -1  141.89   13.10
   5   4  -1  158.98   11.40
  -5   4   1  159.08   13.30
   5   4  -1  161.38   14.00
   5   4  -1  180.98   12.60
   4  -4  -1  130.69   11.50
   4  -4  -1  137.59   12.10
   4  -4  -1  129.69   11.20
  -4  -4   1  153.48   11.00
   4  -4  -1  140.79   11.40
  -4   4   1  139.19   11.60
   4   4  -1  123.09   11.30
  -4   4   1  139.79   11.30
  -4   4   1  131.39   10.90
   4   4  -1  129.09    9.70
   3  -4  -1  205.08   15.60
   3  -4  -1  203.88   15.70
   3  -4  -1  218.78   16.10
   3  -4  -1  221.98   15.40
  -3  -4   1  233.18   15.00
   3  -4  -1  246.68   16.20
  -3   4   1  218.18   15.60
  -3   4   1  238.68   16.20
   2  -4  -1  997.70   56.89
  -2  -4   1  982.70   57.29
   2  -4  -1  999.80   57.39
  -2  -4   1  952.20   56.39
   2  -4  -1 1028.10   57.39
   2  -4  -1  953.30   56.49
  -2   4   1  965.70   57.59
   2   4  -1  954.60   56.99
  -2   4   1  989.90   57.29
   2   4  -1  888.71   55.99
  -2   4   1  921.61   56.59
   1  -4  -1 2717.03  152.88
   1  -4  -1 2624.04  152.28
   1  -4  -1 2892.71  153.18
  -1  -4   1 2676.03  152.68
  -1  -4   1 2487.15  152.08
   1  -4  -1 2777.52  153.08
  -1  -4   1 2795.82  151.68
   1   4  -1 2595.04  151.58
  -1   4   1 2899.21  153.18
  -1   4   1 2521.55  152.38
  -1   4   1 2578.54  153.08
   1   4  -1 2509.35  152.38
  -1   4   1 2696.53  153.28
   0  -4  -1   41.40    4.00
   0  -4   1   31.40    3.40
   0  -4   1   46.10    3.90
   0  -4  -1   37.90    3.90
   0  -4   1   42.80    3.80
   0  -4  -1   37.70    3.90
   0  -4  -1   39.90    3.70
   0   4   1   39.20    3.90
   0   4  -1   46.20    3.70
   0   4  -1   41.70    3.70
   0   4   1   45.00    4.30
   0   4   1   35.10    3.60
   0   4  -1   36.60    3.30
  -1  -4  -1  545.85   30.30
  -1   4  -1  456.65   30.10
   2  -4   1   31.70    4.80
   2  -4   1   31.50    3.60
  -2   4  -1   29.50    4.60
  -2   4  -1   30.90    3.60
   2   4   1   27.90    3.00
   3  -4   1  962.20   54.39
   3  -4   1  970.90   54.79
  -3  -4  -1  964.50   55.29
  -3  -4  -1  810.42   55.39
   3  -4   1  969.80   55.29
   3  -4   1  968.30   56.99
   3   4   1 1009.60   55.49
  -3   4  -1  890.91   56.09
  -3   4  -1  936.71   55.69
  -4  -4  -1   45.50    4.60
   4  -4   1   33.60    4.50
   4  -4   1   33.60    4.50
  -4   4  -1   42.20    5.90
  -4   4  -1   40.30    6.20
   4   4   1   36.40    4.80
   4   4   1   34.00    5.80
   5  -4   1  212.78   14.00
   5  -4   1  182.58   14.60
   5  -4   1  212.28   13.90
   5  -4   1  208.88   14.30
  -5  -4  -1  178.08   13.50
   5   4   1  191.68   15.30
   5   4   1  213.18   14.30
  -5   4  -1  174.98   14.90
  -5   4  -1  196.68   14.40
   6  -4   1  521.85   31.70
   6  -4   1  476.95   32.40
  -6  -4  -1  515.65   31.60
   6  -4   1  499.25   32.60
   6   4   1  520.55   34.10
   6   4   1  540.15   32.60
  -6   4  -1  532.25   34.10
  -7  -4  -1  113.39    9.90
   7  -4   1  120.99   11.70
   7  -4   1  126.39   12.00
  -7   4  -1  139.59   13.30
   7   4   1   95.39   12.50
  -8   4  -1   18.00    7.50
   8   4   1   12.10    8.00
   8  -5  -1   31.30    9.30
   8  -5  -1   33.00    8.80
   8   5  -1   33.50   10.20
  -8   5   1   30.70    9.20
   7  -5  -1   92.59   12.90
   7  -5  -1   96.29   12.70
   7  -5  -1   87.99   11.30
  -7   5   1   98.99   11.90
   7   5  -1   98.09   13.20
   6  -5  -1   24.10    6.40
  -6  -5   1   37.20    6.60
   6  -5  -1   17.20    6.00
   6  -5  -1   23.80    6.20
  -6   5   1   34.40    7.70
   6   5  -1   30.90    7.60
  -5  -5   1  166.98   12.20
   5  -5  -1  133.89   12.60
   5  -5  -1  130.59   12.70
   5  -5  -1  130.69   12.50
  -5   5   1  149.39   12.90
  -5   5   1  142.89   12.60
   5   5  -1  145.69   10.50
   5   5  -1  134.89   12.70
  -4  -5   1  143.59   11.40
   4  -5  -1  155.88   13.00
   4  -5  -1  159.28   12.70
   4  -5  -1  138.29   12.10
   4   5  -1  143.59   12.20
  -4   5   1  138.49   12.20
   4   5  -1  138.69   10.40
  -4   5   1  141.29   11.70
  -4   5   1  170.38   12.70
   3  -5  -1 1200.98   67.39
   3  -5  -1 1094.99   67.39
   3  -5  -1 1124.19   66.79
   3  -5  -1 1167.88   66.99
   3  -5  -1 1133.99   67.49
  -3  -5   1 1099.79   65.59
   3  -5  -1 1131.69   65.99
  -3   5   1 1075.89   66.99
  -3   5   1 1092.29   65.99
   3   5  -1 1102.59   66.69
  -3   5   1 1124.59   66.99
   3   5  -1 1113.49   65.19
   2  -5  -1   73.89    6.90
   2  -5  -1   82.69    7.50
  -2  -5   1   85.69    5.60
   2  -5  -1  106.89    8.10
  -2   5   1   78.49    7.40
  -2   5   1   71.19    7.50
   1  -5  -1  142.69   10.00
   1  -5  -1  141.59   10.70
  -1  -5   1  137.79   10.30
  -1  -5   1  144.29   10.00
  -1  -5   1  158.88    9.70
   1  -5  -1  165.28   11.10
   1  -5  -1  152.28   10.70
   1   5  -1  140.09    9.90
  -1   5   1  130.79   10.70
  -1   5   1  136.79   10.00
   1   5  -1  141.59   10.10
   1   5  -1  146.19    9.50
  -1   5   1  142.69   11.00
   0  -5  -1 1241.88   69.09
   0  -5  -1 1177.08   68.69
   0  -5   1 1200.28   68.79
   0  -5   1 1126.89   68.29
   0  -5  -1 1241.68   69.29
   0   5  -1 1234.88   68.89
   0   5   1 1112.69   69.09
   0   5   1 1088.49   68.69
   0   5  -1 1280.37   68.79
   0   5   1 1227.68   69.59
   0   5  -1 1126.69   68.19
   1  -5   1   87.59    6.70
   1  -5   1   87.09    6.10
  -1  -5  -1   98.39    6.80
   1  -5   1   89.79    7.30
  -1   5  -1   81.59    5.90
  -1   5  -1   69.69    6.40
   1   5   1   83.19    6.80
   1   5   1   90.19    6.90
   2  -5   1  553.14   31.40
   2  -5   1  510.95   30.10
  -2  -5  -1  468.35   31.10
  -2  -5  -1  571.74   31.50
   2  -5   1  534.25   32.30
  -2  -5  -1  523.05   30.30
  -2   5  -1  493.65   31.30
   2   5   1  537.35   30.90
  -2   5  -1  486.75   30.10
   2   5   1  456.25   31.10
  -2   5  -1  478.75   31.60
   2   5   1  553.84   31.20
  -3  -5  -1  438.06   27.50
   3  -5   1  459.65   27.30
   3  -5   1  428.36   27.70
  -3   5  -1  407.96   28.50
  -3   5  -1  508.65   27.10
   3   5   1  461.15   27.70
  -3   5  -1  429.56   28.20
   3   5   1  441.16   26.90
   3   5   1  472.35   28.60
   4  -5   1   38.30    4.50
   4  -5   1   51.59    4.90
   4  -5   1   39.60    5.30
  -4  -5  -1   51.09    5.00
   4   5   1   37.20    5.10
  -4   5  -1   35.40    6.10
  -4   5  -1   43.20    6.50
   4   5   1   33.30    5.80
   5  -5   1  159.88   12.10
   5  -5   1  168.98   11.60
  -5  -5  -1  140.69   11.10
   5  -5   1  155.48   11.80
  -5   5  -1  169.38   13.00
  -5   5  -1  153.78   13.30
   5   5   1  145.39   13.00
   5   5   1  160.78   11.60
   6  -5   1  386.36   29.00
  -6  -5  -1  427.86   27.50
   6  -5   1  445.86   28.70
   6   5   1  485.45   28.30
  -6   5  -1  450.85   29.00
  -6   5  -1  497.95   30.80
   6   5   1  431.56   30.10
   7  -5   1  187.08   15.80
   7  -5   1  172.48   14.60
   7   5   1  181.28   16.70
  -7   5  -1  187.78   16.60
  -8   5  -1   29.40    8.70
   8   5   1   14.20    8.50
   8  -6  -1   12.30    8.70
   8  -6  -1   10.30    8.20
   8  -6  -1   48.60   16.40
  -8   6   1   24.10    9.50
   8   6  -1   24.50    9.90
   7  -6  -1   15.10    7.50
   7  -6  -1    7.00    6.10
   7  -6  -1   16.30    6.80
  -7   6   1    8.80    7.10
   7   6  -1   15.50    7.60
   6  -6  -1   14.10    5.60
   6  -6  -1   11.70    5.50
   6  -6  -1   16.30    5.70
  -6  -6   1   17.50    5.90
   6   6  -1   12.80    3.70
  -6   6   1   16.70    6.00
   6   6  -1   20.20    5.80
   6   6  -1   10.00    5.70
   5  -6  -1   61.09    9.60
   5  -6  -1   66.19    9.30
  -5  -6   1   70.69    8.80
   5  -6  -1   73.99    8.90
   5   6  -1   58.69    6.40
   5   6  -1   78.99    9.20
  -5   6   1   65.89    9.60
  -5   6   1   76.49    9.10
   4  -6  -1  146.79   12.80
   4  -6  -1  137.49   12.80
  -4  -6   1  150.38   11.70
   4  -6  -1  139.69   12.20
  -4   6   1  150.58   12.50
  -4   6   1  148.39   12.60
   4   6  -1  137.79   12.20
   3  -6  -1  165.68   13.40
  -3  -6   1  187.98   12.40
  -3   6   1  162.28   13.50
  -3   6   1  152.38   13.00
  -2  -6   1  212.78   12.20
   2  -6  -1  179.28   13.10
   2  -6  -1  173.18   13.70
  -2  -6   1  209.78   18.00
   2  -6  -1  206.48   14.50
   2  -6  -1  186.28   13.60
  -2  -6   1  196.68   12.00
  -2  -6   1  188.68   13.10
   2   6  -1  181.48   12.80
  -2   6   1  190.08   14.50
   2   6  -1  167.08   13.30
  -2   6   1  200.68   14.40
  -2   6   1  203.08   13.50
  -1  -6   1  249.38   17.10
   1  -6  -1  254.37   17.40
   1  -6  -1  259.97   17.90
   1  -6  -1  287.47   17.80
  -1  -6   1  241.58   16.70
   1  -6  -1  243.18   16.80
  -1   6   1  258.87   17.10
   1   6  -1  278.27   16.60
   1   6  -1  243.88   16.90
  -1   6   1  301.97   18.60
   1   6  -1  260.87   16.90
  -1   6   1  270.77   18.20
   0  -6  -1  251.57   16.20
   0  -6  -1  216.88   16.30
   0  -6   1  231.78   15.70
   0  -6  -1  258.37   16.20
   0  -6   1  246.58   15.50
   0  -6  -1  241.28   15.80
   0   6   1  223.78   15.80
   0   6   1  222.78   16.10
   0   6   1  265.67   16.90
   0   6  -1  232.98   15.30
   0   6  -1  243.68   15.90
   0   6  -1  271.77   16.00
   1  -6   1  273.17   16.80
  -1  -6  -1  247.18   16.10
   1  -6   1  248.68   15.30
  -1  -6  -1  251.97   15.80
  -1  -6  -1  231.88   16.10
   1  -6   1  240.68   16.10
   1   6   1  241.58   16.30
  -1   6  -1  239.28   15.20
  -1   6  -1  232.48   16.00
   1   6   1  244.08   16.20
  -1   6  -1  232.98   16.20
   2  -6   1   76.69    5.50
   2   6   1   56.09    5.80
  -2   6  -1   72.49    5.40
   3  -6   1  780.52   43.10
  -3  -6  -1  736.53   43.80
   3  -6   1  738.63   44.20
  -3   6  -1  722.93   44.80
  -3   6  -1  715.13   45.00
   3   6   1  786.82   43.50
  -3   6  -1  701.03   43.00
   3   6   1  646.44   44.30
   3   6   1  769.92   43.80
   4  -6   1  567.64   33.20
   4  -6   1  562.74   32.60
  -4  -6  -1  531.15   32.90
  -4  -6  -1  540.55   31.80
  -4   6  -1  492.35   34.60
   4   6   1  507.15   34.40
   4   6   1  550.64   32.10
   4   6   1  554.24   33.10
  -4   6  -1  564.44   34.60
  -5  -6  -1   60.89    6.20
   5  -6   1   78.39    7.10
   5  -6   1   65.19    7.20
   5   6   1   72.29    6.90
  -5   6  -1   60.39    8.10
  -5   6  -1   68.69    8.60
   5   6   1   67.59    9.20
  -6  -6  -1    9.20    3.30
   6  -6   1    8.10    5.30
   6  -6   1   22.20    7.40
   6  -6   1    8.20    4.10
   6   6   1   10.50    5.50
   6   6   1    2.70    3.80
  -6   6  -1   11.20    5.20
  -6   6  -1    5.30    4.30
   7  -6   1    8.10    5.10
   7  -6   1    8.20    6.40
  -7  -6  -1    2.30    4.10
  -7   6  -1    2.30    5.40
   7   6   1   -2.90    6.30
   8   6   1   25.50    9.50
  -8   6  -1   47.00   10.20
   7  -7  -1  155.28   15.90
   7  -7  -1  123.59   14.90
   7  -7  -1  145.39   16.40
  -7   7   1  170.68   16.30
   7   7  -1  116.69   15.30
   6  -7  -1   21.80    6.30
   6  -7  -1   21.20    6.80
   6  -7  -1   16.20    6.40
  -6  -7   1   16.70    6.60
  -6   7   1   20.20    6.50
  -6   7   1   19.00    6.70
   6   7  -1   29.60    7.70
   6   7  -1   21.70    4.50
  -5  -7   1  344.47   22.10
   5  -7  -1  301.87   24.00
   5  -7  -1  318.97   22.80
   5  -7  -1  330.67   24.00
  -5   7   1  315.57   23.70
   5   7  -1  291.27   20.50
   5   7  -1  279.87   22.60
  -5   7   1  370.36   24.30
   4  -7  -1   40.70    7.00
  -4  -7   1   44.10    6.70
   4  -7  -1   47.90    7.90
   4  -7  -1   37.90    7.70
   4   7  -1   52.29    5.60
  -4   7   1   38.80    7.20
  -4   7   1   51.19    7.80
   3  -7  -1  224.58   18.50
  -3  -7   1  244.28   17.20
  -3   7   1  259.07   19.10
  -3   7   1  256.77   17.70
   3   7  -1  271.37   17.00
  -3   7   1  240.28   18.60
   3   7  -1  286.47   18.60
  -2  -7   1  739.53   39.30
  -2  -7   1  605.64   39.80
  -2  -7   1  652.43   38.90
   2  -7  -1  705.13   41.80
   2  -7  -1  641.84   40.10
   2   7  -1  635.74   39.10
   2   7  -1  653.23   40.70
  -2   7   1  702.33   41.90
   2   7  -1  644.84   40.00
  -2   7   1  665.63   42.00
  -2   7   1  671.83   40.40
  -1  -7   1 1670.03   99.69
  -1  -7   1 1733.33  100.19
   1  -7  -1 1910.01  100.19
  -1   7   1 1601.94   99.99
   0  -7  -1 4077.89  223.38
   0  -7  -1 3843.52  222.88
   0  -7   1 3971.70  222.68
   0  -7   1 3837.82  222.88
   0  -7  -1 4105.39  223.58
   0  -7  -1 3602.44  223.58
   0   7  -1 3799.82  222.38
   0   7   1 3722.83  223.08
   0   7   1 4105.39  224.18
   0   7  -1 4254.27  223.28
   0   7  -1 3951.30  223.08
   0   7   1 3690.63  223.48
   1  -7   1 3318.97  188.38
  -1  -7  -1 3339.67  188.48
   1  -7   1 3396.96  187.48
  -1  -7  -1 3264.67  187.88
   1  -7   1 3447.86  189.08
  -1  -7  -1 2916.51  187.98
  -1  -7  -1 3530.25  188.98
  -1   7  -1 3081.49  188.38
   1   7   1 3466.55  188.98
   1   7   1 3355.66  188.48
  -1   7  -1 3197.08  187.38
   1   7   1 3222.68  188.48
  -1   7  -1 3308.57  188.68
   2  -7   1  309.77   18.70
  -2  -7  -1  297.87   19.40
  -2   7  -1  314.87   18.70
   2   7   1  272.27   19.20
   3  -7   1  319.57   20.50
  -3  -7  -1  324.17   21.40
  -3  -7  -1  335.07   20.40
   3   7   1  371.46   22.80
  -3   7  -1  343.37   20.70
  -3   7  -1  301.57   22.50
   3   7   1  337.27   21.30
  -3   7  -1  330.97   22.60
   3   7   1  329.47   21.20
   4  -7   1  318.07   19.50
   4  -7   1  292.27   19.80
  -4  -7  -1  290.17   19.00
  -4  -7  -1  307.77   19.80
   4   7   1  317.77   19.50
  -4   7  -1  313.87   21.70
  -4   7  -1  290.87   19.50
   4   7   1  294.77   21.60
  -4   7  -1  314.57   21.90
   4   7   1  315.17   19.80
   5  -7   1 1078.99   61.79
   5  -7   1  979.30   62.19
  -5  -7  -1  969.40   61.29
   5   7   1 1066.29   64.59
  -5   7  -1 1087.59   64.79
  -5   7  -1 1129.69   64.39
   5   7   1 1065.39   61.59
   6  -7   1   25.30    5.30
   6  -7   1   28.50    7.00
  -6  -7  -1   24.20    4.20
  -6   7  -1   35.30    7.70
  -6   7  -1   32.90    6.60
   6   7   1   28.70    4.60
   6   7   1   20.50    7.00
   7  -7   1   59.49    8.60
   7  -7   1   52.89    9.60
  -7   7  -1   60.29    9.20
  -7   7  -1   79.49   11.50
   7   7   1   69.69   11.70
   7  -8  -1   20.30    7.30
   7  -8  -1   15.30    8.50
   7  -8  -1   24.00    7.80
   7   8  -1   15.90    7.60
  -7   8   1   13.80    8.00
   6  -8  -1   16.40    6.80
   6  -8  -1   23.40    7.50
   6  -8  -1   28.00    7.60
  -6  -8   1   28.80    8.30
  -6   8   1   33.10    8.50
   6   8  -1   19.30    4.50
  -6   8   1   19.30    7.00
   6   8  -1   25.40    7.60
   5  -8  -1  183.98   15.50
   5  -8  -1  186.78   16.40
   5  -8  -1  175.68   16.80
   5   8  -1  187.28   16.20
  -5   8   1  176.18   16.10
   5   8  -1  158.98   13.30
  -5   8   1  216.78   17.20
  -5   8   1  216.18   15.70
   4  -8  -1  159.18   14.00
   4  -8  -1  171.28   14.90
  -4   8   1  170.68   14.80
  -4   8   1  157.78   14.70
   3  -8  -1  131.49   12.60
  -3  -8   1  146.29    9.60
  -3  -8   1  132.49    9.40
  -3   8   1  162.28   11.80
  -3   8   1  172.88   13.70
  -3   8   1  139.29   12.60
   2  -8  -1   37.90    6.30
  -2   8   1   36.00    6.10
  -1  -8   1 1490.15   82.19
   1  -8  -1 1470.35   83.59
  -1  -8   1 1485.75   81.69
  -1   8   1 1325.27   82.19
  -1   8   1 1379.36   83.49
  -1   8   1 1506.75   84.09
   1   8  -1 1275.17   81.89
   1   8  -1 1303.87   81.79
   1   8  -1 1417.26   81.89
   0  -8   1  166.48   12.00
   0  -8   1  188.88   12.60
   0  -8  -1  151.68   12.70
   0  -8  -1  171.58   12.60
   0  -8  -1  166.68   13.30
   0   8  -1  178.78   12.50
   0   8   1  170.28   13.40
   0   8  -1  154.68   11.60
   0   8  -1  179.38   12.60
   0   8   1  159.08   12.30
  -1  -8  -1 1080.49   62.09
   1  -8   1 1051.39   61.59
  -1  -8  -1 1093.19   62.59
   1   8   1  996.70   62.89
  -1   8  -1  957.60   61.39
  -1   8  -1 1129.59   63.09
   1   8   1 1096.69   62.79
  -1   8  -1 1034.10   62.69
  -2  -8  -1  389.26   24.80
   2  -8   1  404.86   24.00
  -2  -8  -1  377.96   24.20
  -2   8  -1  386.76   24.00
   2   8   1  365.36   24.90
   2   8   1  414.26   24.90
   2   8   1  377.46   25.30
  -2   8  -1  388.46   25.70
  -2   8  -1  382.26   25.60
   3  -8   1  290.17   18.60
  -3  -8  -1  306.57   19.60
  -3  -8  -1  269.87   19.20
  -3  -8  -1  284.97   18.50
  -3   8  -1  274.17   20.40
   3   8   1  298.07   19.60
  -3   8  -1  307.97   18.80
   3   8   1  293.97   19.20
   3   8   1  315.07   20.70
  -3   8  -1  272.67   20.50
  -4  -8  -1  652.93   43.10
  -4  -8  -1  733.23   43.40
  -4  -8  -1  691.13   42.60
   4  -8   1  730.13   43.00
   4  -8   1  730.23   43.80
  -4   8  -1  744.23   45.70
  -4   8  -1  744.93   43.30
   4   8   1  753.42   43.40
   4   8   1  734.93   43.40
  -4   8  -1  698.63   45.60
  -5  -8  -1  124.09   11.00
  -5  -8  -1  154.18   11.10
   5  -8   1  147.09   11.50
   5  -8   1  134.49   11.50
   5   8   1  169.78   14.20
  -5   8  -1  150.38   13.60
  -5   8  -1  154.38   14.30
   5   8   1  159.68   11.20
  -6  -8  -1   97.49    9.50
   6  -8   1  125.59   13.60
  -6  -8  -1  131.59    9.30
   6  -8   1  112.59   11.00
  -6   8  -1  131.09   12.90
   6   8   1  129.19   13.60
  -6   8  -1  152.88   14.60
   6   8   1  105.59    9.70
   7  -8   1   93.89   11.10
   7  -8   1  105.69   13.90
  -7   8  -1   85.79   12.20
  -7   8  -1  112.19   13.50
   7   8   1   86.59   13.40
   7  -9  -1   27.50   10.00
   7  -9  -1   56.29   10.10
   7  -9  -1   51.49   10.10
   7   9  -1   35.00   10.20
  -7   9   1   52.19   11.30
   6  -9  -1  111.19   15.40
   6  -9  -1   90.99   12.20
   6  -9  -1  109.99   13.30
   6   9  -1   99.69   10.10
  -6   9   1   95.99   13.10
  -6   9   1  121.79   13.90
   6   9  -1  106.89   14.10
   5  -9  -1  101.59   10.60
   5  -9  -1   73.19   11.40
   5  -9  -1   78.19   12.20
  -5   9   1   87.39   10.80
   5   9  -1   58.59    8.30
  -5   9   1   89.79   13.00
   4  -9  -1  652.73   44.10
   4   9  -1  620.84   42.80
  -4   9   1  705.33   44.40
  -4   9   1  670.03   44.20
  -4   9   1  688.63   42.20
   4   9  -1  675.03   41.10
   3  -9  -1  807.22   53.69
  -3  -9   1  774.82   49.70
  -3  -9   1  849.02   49.99
  -3   9   1  852.71   52.09
  -3   9   1  893.91   54.49
  -3   9   1  872.01   53.99
   3   9  -1  963.70   53.19
  -2  -9   1   99.19    7.50
   2  -9  -1  102.89    9.90
  -2  -9   1   89.99    7.50
  -2   9   1   82.19    9.20
  -2   9   1   78.09    8.10
   2   9  -1   91.39    8.30
   2   9  -1   95.29    7.80
   2   9  -1   87.09    8.30
  -2   9   1   88.59    9.70
   1   9  -1  567.04   34.80
   1   9  -1  563.74   34.80
   1   9  -1  553.94   35.00
   0  -9  -1   91.39    9.40
   0  -9   1  116.09   10.00
   0   9   1  108.89    9.30
   0   9   1  114.39   10.40
   0   9  -1  111.69    9.30
   0   9  -1  114.39    9.60
   0   9  -1  108.19    8.70
   1  -9   1  960.70   59.99
  -1   9  -1 1022.20   61.59
  -1   9  -1  997.70   60.09
   1   9   1 1015.00   61.29
   1   9   1 1048.60   61.89
   1   9   1 1100.29   62.89
  -1   9  -1 1023.50   61.49
  -2  -9  -1   45.20    6.00
  -2  -9  -1   74.09    6.50
   2  -9   1   62.99    5.90
  -2  -9  -1   53.69    6.50
   2   9   1   56.99    6.40
  -2   9  -1   64.39    6.00
  -2   9  -1   69.49    7.30
   2   9   1   68.19    7.00
  -2   9  -1   47.10    7.70
   3  -9   1  759.12   45.80
  -3  -9  -1  668.93   46.10
  -3  -9  -1  743.83   46.70
  -3  -9  -1  864.11   46.10
   3   9   1  714.43   46.20
  -3   9  -1  784.12   48.40
  -3   9  -1  864.31   49.00
  -3   9  -1  776.72   45.90
  -4  -9  -1  121.19   10.30
   4  -9   1  128.59   10.20
   4  -9   1  132.49   11.10
  -4  -9  -1  141.59   10.50
   4   9   1  139.29   10.40
  -4   9  -1  132.69   12.70
   4   9   1  122.59   10.70
  -4   9  -1  114.59   11.80
   5  -9   1  903.61   53.89
   5  -9   1  810.82   54.29
  -5  -9  -1  863.51   53.49
  -5  -9  -1  954.30   53.49
  -5  -9  -1  872.71   53.69
  -5   9  -1  988.10   58.29
   5   9   1  888.71   56.99
  -5   9  -1  953.70   57.39
   5   9   1  938.51   53.69
   5   9   1  909.81   53.59
   6  -9   1   12.10    4.80
  -6  -9  -1    3.90    3.20
  -6   9  -1    5.60    6.00
   6   9   1    7.70    6.60
  -6   9  -1    2.20    5.30
   7  -9   1   -9.60    7.80
  -7   9  -1    6.00    7.00
   7   9   1   10.60    7.60
  -7   9  -1    6.90    6.60
   7 -10  -1   36.60   10.20
   7 -10  -1   27.80    8.90
   7 -10  -1   37.70   10.90
  -7  10   1   42.60   11.20
  -7  10   1   28.20   10.00
   7  10  -1   43.20   10.00
   6 -10  -1  118.79   17.30
   6 -10  -1  111.39   13.30
   6 -10  -1  124.39   14.40
  -6  10   1  117.89   12.70
   6  10  -1   98.09   10.60
  -6  10   1  139.09   15.70
   6  10  -1  102.49   13.80
  -6  10   1  131.59   15.20
   5 -10  -1  579.94   39.10
   5 -10  -1  508.85   36.90
   5 -10  -1  573.64   39.90
  -5  10   1  555.14   36.50
  -5  10   1  634.24   39.60
   5  10  -1  491.55   37.10
  -5  10   1  565.64   39.10
   4 -10  -1  534.05   38.40
   4  10  -1  558.54   37.50
  -4  10   1  562.74   36.50
   4  10  -1  612.04   36.00
  -4  10   1  571.84   39.00
  -4  10   1  554.54   38.70
  -3 -10   1  425.56   28.30
   3 -10  -1  450.75   32.30
  -3 -10   1  466.65   28.70
  -3  10   1  460.55   32.40
  -3  10   1  437.26   32.40
   3  10  -1  527.65   30.60
  -3  10   1  463.85   30.50
   3  10  -1  520.85   31.40
   2 -10  -1  644.14   39.50
  -2 -10   1  612.34   36.10
  -2  10   1  605.54   37.40
  -2  10   1  614.04   39.50
  -2  10   1  610.04   39.40
   2  10  -1  537.65   37.20
   2  10  -1  543.35   36.30
   1 -10  -1  888.31   52.49
  -1 -10   1  843.12   50.19
  -1 -10   1  895.61   50.89
  -1  10   1  813.62   50.69
   1  10  -1  743.43   50.39
   1  10  -1  752.92   50.09
   1  10  -1  861.51   50.79
  -1  10   1  857.11   52.69
  -1  10   1  855.31   52.59
   0 -10  -1  247.08   18.80
   0  10   1  262.57   19.30
   0  10   1  256.17   18.10
   0  10  -1  256.07   18.40
   0  10  -1  264.87   18.40
   0  10  -1  248.48   17.40
  -1  10  -1  600.04   37.90
  -1  10  -1  594.44   37.90
   1  10   1  586.64   38.20
   1  10   1  607.54   37.60
  -1  10  -1  587.04   36.40
  -3 -10  -1  446.26   28.70
   3 -10   1  408.76   27.90
  -3 -10  -1  451.25   29.20
  -3  10  -1  459.35   28.30
   3  10   1  455.45   29.60
   3  10   1  425.76   28.60
  -3  10  -1  510.15   31.30
  -3  10  -1  468.75   31.00
  -4 -10  -1  448.16   26.90
  -4 -10  -1  429.56   26.30
  -4 -10  -1  385.76   26.30
   4 -10   1  395.56   26.10
  -4  10  -1  403.96   29.30
  -4  10  -1  411.36   29.10
   4  10   1  401.36   26.40
  -4  10  -1  459.15   26.70
   4  10   1  383.36   27.00
   5 -10   1   64.09    7.90
  -5 -10  -1   59.59    7.40
  -5 -10  -1   71.49    7.00
  -5 -10  -1   65.19    7.70
  -5  10  -1   73.69   11.30
   5  10   1   52.79    7.20
  -5  10  -1   51.29    9.80
   5  10   1   63.19    7.90
   6 -10   1   46.20    7.40
  -6 -10  -1   30.10    4.70
  -6  10  -1   43.90    9.10
  -6  10  -1   38.50    9.00
   6  10   1   24.40    9.00
   7 -10   1    5.70    9.40
  -7  10  -1   -6.60    7.80
  -7  10  -1    7.20    7.80
   7  10   1    3.30    8.40
   7 -11  -1    0.70    7.90
   7 -11  -1    0.60    7.90
   7 -11  -1   -6.70    9.40
  -7  11   1    1.00    8.00
   7  11  -1   19.10    9.10
  -7  11   1   14.40    8.80
   6 -11  -1  197.78   19.60
   6 -11  -1  187.78   17.80
   6 -11  -1  210.68   21.40
  -6  11   1  198.88   16.70
  -6  11   1  216.88   19.80
  -6  11   1  196.98   19.90
   6  11  -1  164.28   18.10
   6  11  -1  176.88   15.80
   5 -11  -1   64.89   10.20
   5 -11  -1   51.09   10.70
   5 -11  -1   71.09   12.20
  -5  11   1   71.99   11.80
  -5  11   1   56.89   11.10
  -5  11   1   59.69    9.20
   5  11  -1   43.90    8.80
   4 -11  -1   96.09   12.10
  -4 -11   1  102.69    7.90
   4  11  -1  111.89   11.90
  -4  11   1  103.09   10.70
  -4  11   1  108.09   12.70
  -4  11   1  122.69   13.50
  -3 -11   1   64.79    6.40
   3 -11  -1   51.79    9.30
  -3 -11   1   71.49    6.40
   3  11  -1   56.19    8.60
  -3  11   1   66.19   10.00
   3  11  -1   55.59    7.60
  -3  11   1   65.49   10.30
  -3  11   1   66.29    7.70
  -2 -11   1  150.28   11.10
   2 -11  -1  136.49   12.90
  -2 -11   1  134.69   10.80
  -2  11   1  130.29   13.20
   2  11  -1  131.19   11.10
  -2  11   1  145.19   11.80
   2  11  -1  128.39   11.70
  -2  11   1  135.69   13.20
   2  11  -1  123.19   11.50
   1 -11  -1  794.52   47.10
  -1 -11   1  787.42   45.20
   1  11  -1  750.02   45.20
   1  11  -1  712.13   45.10
   1  11  -1  639.54   44.20
  -1  11   1  701.23   46.70
  -1  11   1  717.73   45.00
  -1  11   1  699.23   46.70
   0 -11   1  102.69    9.80
   0 -11  -1   91.69    9.60
   0  11  -1  101.69    9.60
   0  11  -1   96.49    8.70
   0  11  -1   98.39    9.60
   0  11   1   93.29    9.00
   0  11   1   87.89   10.20
  -1  11  -1  451.25   30.80
  -1  11  -1  515.65   31.40
   1  11   1  456.55   30.30
  -1  11  -1  453.75   29.40
   1  11   1  436.66   31.10
  -2  11  -1   59.99    7.60
  -2  11  -1   53.09    6.20
  -3 -11  -1   -1.00    2.70
  -3  11  -1    4.10    3.40
   3  11   1    9.60    4.10
  -3  11  -1    6.50    2.80
  -3  11  -1    3.70    3.80
   3  11   1    4.00    3.70
  -4 -11  -1   58.29    7.40
   4  11   1   56.79    8.80
  -4  11  -1   62.59   10.00
  -4  11  -1   60.29    7.00
  -4  11  -1   59.29   10.00
   5 -11   1   46.50    7.50
  -5 -11  -1   50.59    7.10
  -5 -11  -1   62.59    8.70
  -5 -11  -1   57.29    7.00
  -5  11  -1   53.39    9.90
   5  11   1   45.20    9.50
  -5  11  -1   57.49    7.40
  -5  11  -1   58.09   11.00
   5  11   1   56.79    8.20
   6 -11   1   79.89   10.40
   6  11   1   77.39   12.70
  -6  11  -1  114.19   15.60
  -6  11  -1   82.99   12.70
   7 -11   1    5.90   10.00
  -7  11  -1    6.50    8.30
   7  11   1   11.20   10.20
  -7  11  -1   11.50    9.10
   6 -12  -1   66.59   12.70
   6 -12  -1   48.90   10.30
   6 -12  -1   56.39   13.50
   6  12  -1   39.70   10.50
  -6  12   1   65.69   10.50
  -6  12   1   45.50   11.90
  -6  12   1   42.60   10.80
   6  12  -1   41.20    8.60
   5 -12  -1    0.30    5.30
   5 -12  -1    6.80    5.60
  -5  12   1   -0.10    6.20
   5  12  -1    6.70    6.10
   5  12  -1   12.20    5.30
  -5  12   1    0.90    5.80
  -5  12   1    4.40    4.60
  -4 -12   1  154.78   11.50
   4 -12  -1  157.58   16.60
  -4 -12   1  166.98   11.60
  -4  12   1  172.78   17.30
   4  12  -1  154.38   15.60
   4  12  -1  161.48   14.00
  -4  12   1  181.48   17.60
  -4  12   1  173.18   14.70
   3 -12  -1  112.59   13.20
  -3 -12   1  124.39   10.20
  -3  12   1  134.29   14.00
  -3  12   1  161.18   12.60
  -3  12   1  110.79   13.30
  -2 -12   1  865.21   48.60
   2 -12  -1  821.62   51.29
   2  12  -1  772.02   48.90
  -2  12   1  787.52   48.90
  -2  12   1  727.73   50.79
   2  12  -1  739.33   48.80
  -2  12   1  776.22   51.29
  -1  12   1  355.26   26.70
  -1  12   1  414.66   29.00
   1  12  -1  426.36   27.00
   1  12  -1  440.26   27.80
  -1  12   1  364.96   28.50
   1  12  -1  410.26   27.60
   0 -12   1  473.15   32.00
   0 -12  -1  441.26   32.10
   0  12   1  518.65   31.60
   0  12  -1  495.85   32.20
   0  12   1  497.15   33.20
   0  12  -1  459.05   31.60
   0  12  -1  444.96   30.40
  -1 -12  -1  654.53   38.30
  -1  12  -1  577.14   36.20
  -1  12  -1  566.64   37.80
   1  12   1  522.15   36.80
  -1  12  -1  552.04   37.70
   1  12   1  586.84   38.60
   2  12   1  582.94   35.20
   2  12   1  540.75   35.20
  -2  12  -1  485.45   32.90
  -2  12  -1  472.85   34.80
  -2  12  -1  549.54   35.60
  -3 -12  -1  532.65   32.40
   3  12   1  476.15   33.10
  -3  12  -1  478.65   31.00
  -3  12  -1  475.15   33.60
   3  12   1  482.75   32.60
  -3  12  -1  469.85   33.60
  -4 -12  -1   85.59    9.00
  -4  12  -1   89.89    9.10
  -4  12  -1   76.09   10.70
   4  12   1   92.09   10.80
  -4  12  -1   90.49   12.40
  -5 -12  -1   35.60    5.80
   5 -12   1   29.80    6.50
   5  12   1   28.70    7.50
  -5  12  -1   27.20    6.30
  -5  12  -1   36.10    8.80
  -5  12  -1   51.99   10.10
   5  12   1   20.10    7.60
   6 -12   1   30.40    7.10
  -6  12  -1   20.30    8.30
  -6  12  -1    5.00    7.50
   6  12   1   18.40    9.00
   6 -13  -1   22.40   11.30
   6 -13  -1   24.80    9.00
   6 -13  -1   17.40    8.30
  -6  13   1   29.80    8.70
   6  13  -1   15.40    7.80
  -6  13   1   11.40    9.40
   6  13  -1   31.90    9.50
  -6  13   1   37.70   10.00
   5 -13  -1    2.60    5.90
   5 -13  -1   -6.80    6.10
  -5  13   1    1.70    6.70
   5  13  -1    2.20    5.80
  -5  13   1   10.60    6.80
  -5  13   1   -2.40    4.90
   4 -13  -1   22.60    7.30
  -4 -13   1   22.30    4.30
  -4 -13   1   16.80    4.70
  -4  13   1   17.60    5.90
  -4  13   1   31.10    9.00
   4  13  -1   29.80    6.40
   4  13  -1   24.90    7.10
  -4  13   1   22.30    6.90
   3 -13  -1  176.68   17.40
  -3 -13   1  161.48   13.60
  -3  13   1  206.28   15.80
  -3  13   1  204.38   18.40
   2  13  -1  242.18   19.80
   2  13  -1  278.57   20.00
   1 -13  -1  790.22   46.20
  -1 -13   1  765.32   44.20
  -1  13   1  709.63   46.00
  -1  13   1  615.74   45.00
   1  13  -1  612.54   43.80
   1  13  -1  652.03   43.10
  -1  13   1  741.13   44.10
   1  13  -1  624.24   43.70
   0 -13  -1 1018.40   67.19
   0 -13   1 1113.29   66.99
   0  13  -1 1121.99   66.89
   0  13   1 1025.40   67.59
   0  13  -1 1179.08   65.69
   0  13   1 1065.19   66.09
   0  13  -1 1044.90   66.79
  -1  13  -1  373.76   26.00
  -1  13  -1  311.57   23.50
   1  13   1  380.76   25.30
   1  13   1  346.87   26.20
  -1  13  -1  360.36   25.90
  -2  13  -1  415.56   30.20
   2  13   1  397.46   29.40
  -2  13  -1  453.25   28.40
   2  13   1  465.25   31.00
  -2  13  -1  406.46   30.10
  -3 -13  -1  497.35   32.10
  -3  13  -1  487.05   31.10
  -3  13  -1  478.85   34.00
  -3  13  -1  502.15   34.30
   3  13   1  463.15   32.90
   3  13   1  441.66   32.70
  -4 -13  -1   42.20    7.20
   4  13   1   52.79    8.50
   4  13   1   57.49   10.00
  -4  13  -1   42.30    9.40
  -4  13  -1   43.10    9.90
  -4  13  -1   63.29    8.10
   5 -13   1  159.38   14.50
  -5 -13  -1  155.18   13.00
  -5  13  -1  179.48   17.60
  -5  13  -1  143.49   13.40
   5  13   1  143.29   15.20
   5  13   1  140.09   16.60
  -5  13  -1  172.28   17.70
   6 -13   1    6.10   10.20
   6 -13   1    4.00    6.90
  -6  13  -1  -11.60    6.70
   6  13   1   13.20    9.00
  -6  13  -1   -0.90    7.60
   6 -14  -1  108.99   17.30
   6 -14  -1   86.59   17.60
   6 -14  -1   95.79   14.60
  -6  14   1  121.79   15.20
  -6  14   1   88.09   17.00
  -6  14   1  106.89   17.50
   6  14  -1   85.79   12.20
   6  14  -1   97.69   16.10
   5 -14  -1   70.79   13.60
  -5  14   1   74.19   14.00
  -5  14   1   91.39   15.80
   5  14  -1   82.59   13.30
   5  14  -1   71.69   11.40
  -5  14   1   74.89   11.40
  -4 -14   1    3.90    3.60
   4 -14  -1    2.30    5.30
  -4  14   1    4.70    6.50
  -4  14   1    9.40    6.60
   4  14  -1   12.00    6.20
  -4  14   1    3.80    5.00
   4  14  -1   12.00    6.30
   3 -14  -1   70.69   12.10
  -3 -14   1   68.09    8.10
  -3  14   1   71.09   12.90
  -3  14   1   93.19   10.30
   2 -14  -1  385.26   31.20
  -2 -14   1  412.26   28.90
  -2  14   1  434.46   32.30
  -2  14   1  368.56   29.10
  -2  14   1  433.46   32.30
   2  14  -1  495.15   31.10
   2  14  -1  489.35   30.20
  -1 -14   1  527.05   32.70
   1 -14  -1  518.35   34.40
  -1  14   1  451.65   33.90
  -1  14   1  471.05   34.40
  -1  14   1  459.35   32.10
   1  14  -1  453.25   31.60
   1  14  -1  464.45   32.70
   1  14  -1  465.55   32.90
   0 -14   1  205.58   18.40
   0 -14  -1  238.28   19.50
   0  14  -1  243.38   17.80
   0  14   1  236.38   20.40
   0  14  -1  234.78   18.80
   0  14   1  241.08   18.60
   0  14  -1  225.88   19.20
   1 -14   1  364.76   27.90
   1  14   1  379.86   28.80
   1  14   1  396.66   27.30
  -1  14  -1  401.66   28.30
  -1  14  -1  377.26   25.90
  -1  14  -1  377.66   27.90
   2 -14   1  555.84   37.50
  -2 -14  -1  485.25   35.30
   2  14   1  514.25   36.60
   2  14   1  586.94   36.50
  -2  14  -1  537.35   34.40
  -2  14  -1  495.95   36.30
  -2  14  -1  524.45   36.70
  -3 -14  -1  372.96   24.50
  -3  14  -1  329.87   26.00
   3  14   1  299.07   24.90
  -3  14  -1  294.87   25.30
   3  14   1  318.17   25.20
  -3  14  -1  353.66   23.50
  -4 -14  -1   45.80    7.90
  -4  14  -1   59.49    8.40
   4  14   1   44.60    9.30
  -4  14  -1   35.70    9.40
   4  14   1   42.40    9.10
  -4  14  -1   48.80   10.90
   5 -14   1   20.40    8.70
   5 -14   1   28.50    7.20
  -5 -14  -1   17.80    6.10
  -5  14  -1   39.40    9.60
   5  14   1   40.40    9.00
   5  14   1   24.20    8.60
  -5  14  -1   37.30   10.00
  -5  14  -1   24.70    6.60
   6 -14   1   -4.90    7.50
  -6  14  -1    3.50    8.00
  -6  14  -1    5.10    8.20
   6  14   1    0.90    8.60
   5 -15  -1   12.90    7.70
   5  15  -1    3.80    7.90
  -5  15   1   12.20    8.60
   5  15  -1   16.90    8.10
  -5  15   1    1.20    6.10
  -5  15   1    2.70    8.00
  -4 -15   1  108.89   10.90
   4 -15  -1  122.89   15.40
   4  15  -1  110.29   13.90
  -4  15   1  137.59   16.50
  -4  15   1  118.19   13.60
  -4  15   1   99.79   17.30
   4  15  -1  141.69   14.60
  -3 -15   1   35.20    6.60
   3 -15  -1   32.80    8.50
  -3  15   1   36.40    9.90
   3  15  -1   42.90    9.40
  -3  15   1   33.80    8.00
   3  15  -1   40.30    8.50
  -3  15   1   37.50    9.60
  -2 -15   1   11.40    4.70
   2 -15  -1    5.80    5.20
   2  15  -1   16.90    5.40
  -2  15   1    2.40    5.70
  -2  15   1   12.40    6.30
  -2  15   1    6.40    4.50
   2  15  -1   11.50    6.20
   1 -15  -1  208.38   20.20
  -1 -15   1  232.38   19.30
  -1  15   1  224.88   19.20
   1  15  -1  272.87   20.60
   1  15  -1  285.47   20.00
   1  15  -1  263.27   20.90
  -1  15   1  255.87   21.60
  -1  15   1  221.28   21.30
   0 -15  -1  144.99   14.90
   0 -15   1  161.48   14.90
   0  15   1  168.18   16.30
   0  15  -1  130.29   14.80
   0  15  -1  158.68   15.20
   0  15  -1  156.08   13.60
   0  15   1  144.39   14.10
   1 -15   1  362.46   26.90
  -1 -15  -1  358.36   26.40
   1  15   1  331.47   25.20
  -1  15  -1  343.17   26.40
  -1  15  -1  344.27   24.30
   1  15   1  351.96   27.20
  -1  15  -1  323.97   25.90
  -2 -15  -1   51.19    9.30
   2 -15   1   67.79   11.80
  -2  15  -1   34.40    8.30
  -2  15  -1   37.50    9.10
   2  15   1   57.89   10.90
  -2  15  -1   55.19    8.60
   2  15   1   42.80    8.30
  -3 -15  -1   18.30    6.00
   3 -15   1   16.90    5.80
  -3  15  -1   12.20    6.30
   3  15   1   19.50    7.60
  -3  15  -1   17.70    5.40
   3  15   1   26.90    8.10
  -3  15  -1   14.30    6.70
  -4 -15  -1   59.99    9.20
   4 -15   1   72.19   12.60
  -4  15  -1   68.69    9.80
  -4  15  -1   74.59   13.30
   4  15   1   64.89   11.30
  -4  15  -1   62.99   11.50
   4  15   1   58.89   10.50
   5 -15   1  101.19   17.10
   5 -15   1  107.69   13.30
  -5  15  -1   91.49   16.10
  -5  15  -1   99.49   12.10
  -5  15  -1  111.69   17.10
   5  15   1   84.19   13.80
   5  15   1   88.09   13.40
   5 -16  -1  144.09   18.20
   5  16  -1  131.39   17.60
   5  16  -1  127.69   17.00
  -5  16   1  155.38   20.40
  -5  16   1  152.88   21.50
  -5  16   1  156.28   17.40
   4 -16  -1   16.80    8.10
   4  16  -1   32.20    8.80
  -4  16   1   16.50    8.30
  -4  16   1    5.40    8.10
  -4  16   1    3.10    6.10
   4  16  -1    5.00    7.40
  -3 -16   1   51.19    8.20
   3 -16  -1   45.60    9.80
  -3  16   1   44.70   10.60
  -3  16   1   59.49    9.70
   2 -16  -1   14.60    5.90
  -2 -16   1   11.00    5.40
  -2  16   1   19.60    7.30
  -2  16   1   37.30    8.20
  -2  16   1   18.90    7.50
   2  16  -1   35.20    7.80
  -1 -16   1   25.40    6.80
   1 -16  -1   32.00    8.30
   1  16  -1   40.20    9.40
  -1  16   1   33.10    9.00
   1  16  -1   37.10    7.60
   1  16  -1   49.70    9.30
  -1  16   1   22.80    6.80
   0 -16  -1   78.79   11.30
   0 -16   1   93.49   11.40
   0  16  -1  102.89   11.00
   0  16   1  103.09   15.70
   0  16  -1   93.19   12.20
   0  16  -1   86.59   11.70
   0  16   1   98.29   11.10
   1 -16   1   38.60    8.70
  -1 -16  -1   64.19   10.70
  -1  16  -1   44.60    9.90
   1  16   1   62.09   10.00
  -1  16  -1   50.59    9.90
  -1  16  -1   60.19    9.10
   1  16   1   51.99   11.10
  -2 -16  -1   94.09   13.00
   2 -16   1   83.49   12.90
   2  16   1   99.99   14.80
   2  16   1   76.39   11.70
  -2  16  -1   61.09   11.60
  -2  16  -1   82.49   13.40
  -2  16  -1   96.49   11.00
  -3 -16  -1  176.28   16.00
   3 -16   1  154.18   17.60
   3  16   1  177.58   18.80
  -3  16  -1  170.08   15.50
   3  16   1  190.68   17.70
  -3  16  -1  178.48   18.30
  -3  16  -1  163.28   18.30
   4 -16   1   69.89   13.40
  -4 -16  -1   89.29   11.70
  -4  16  -1   76.99   14.10
  -4  16  -1   87.09   14.40
  -4  16  -1   74.29   11.10
   4  16   1   85.39   14.10
   4  16   1   85.29   13.00
   5 -16   1   81.79   14.90
   5  16   1   67.89   13.70
  -5  16  -1   88.49   15.50
  -5  16  -1   82.19   11.20
  -5  16  -1   80.29   14.70
   5  16   1   92.89   14.90
   4 -17  -1  199.58   22.10
  -4  17   1  222.08   20.10
  -4  17   1  252.97   24.00
   4  17  -1  189.38   20.50
  -4  17   1  211.38   23.50
   4  17  -1  208.78   21.00
  -3 -17   1   56.19    8.60
   3 -17  -1   37.20    9.80
   3  17  -1   33.90    9.20
  -3  17   1   40.10    9.30
  -3  17   1   28.90   10.20
   3  17  -1   46.70   10.80
  -3  17   1   52.99   11.60
   2 -17  -1   12.90    6.60
  -2 -17   1    7.30    5.30
  -2  17   1   17.60    7.50
   2  17  -1    9.30    7.00
  -2  17   1    7.50    6.00
   2  17  -1    1.80    5.60
  -2  17   1    3.70    6.70
  -1 -17   1   27.10    7.40
   1 -17  -1   14.30    6.40
  -1  17   1   26.40    7.50
  -1  17   1   18.10    8.00
   1  17  -1   35.80    9.20
   0 -17  -1  125.09   15.00
   0 -17   1  131.19   14.40
   0  17  -1  131.89   13.50
   0  17   1  117.29   15.60
   0  17   1  130.89   13.90
   0  17  -1  121.99   14.60
   0  17  -1  124.19   15.10
  -1 -17  -1   75.89   12.10
   1 -17   1   78.59   13.20
   1  17   1   84.29   12.40
  -1  17  -1   63.29   12.30
  -1  17  -1   76.99   10.90
   1  17   1   72.09   13.40
  -1  17  -1   68.19   12.90
   2 -17   1   14.30    6.80
  -2 -17  -1   16.70    6.90
  -2  17  -1   10.90    7.10
  -2  17  -1   19.40    7.40
  -2  17  -1    7.00    6.40
   2  17   1   19.40    7.50
   2  17   1   10.90    8.30
   3 -17   1   16.50    7.50
  -3 -17  -1   17.30    6.70
  -3  17  -1   11.90    7.40
  -3  17  -1   14.40    7.60
  -3  17  -1   21.40    7.10
   3  17   1    9.40    6.70
   3  17   1   17.30    8.80
   4 -17   1   37.90   10.00
  -4 -17  -1   19.50    8.00
  -4  17  -1   41.80    8.90
  -4  17  -1   20.90    8.90
  -4  17  -1   23.80    9.40
   4 -18  -1   35.00   10.50
  -4  18   1   37.40   12.50
   4  18  -1   39.20   10.40
  -4  18   1   29.90   11.60
  -4  18   1   33.60    9.80
   4  18  -1   37.70   11.00
  -3 -18   1   23.10    6.90
   3 -18  -1   16.00    8.10
   3  18  -1   29.90    9.30
   3  18  -1   29.40    9.80
  -3  18   1   25.00   10.30
  -3  18   1   24.20    8.50
  -3  18   1    9.00    8.50
  -2 -18   1    5.70    5.50
   2 -18  -1   15.30    7.20
   2  18  -1   10.30    7.60
  -2  18   1   -1.40    7.80
  -2  18   1   12.50    6.90
   2  18  -1    9.60    6.50
   1 -18  -1   35.10    9.00
  -1 -18   1   26.90    7.80
  -1  18   1   46.80   12.30
  -1  18   1   43.80    9.60
   1  18  -1   35.90   10.00
   1  18  -1   52.99   10.30
   0 -18  -1   68.69   12.90
   0 -18   1   54.29   10.90
   0  18   1   69.99   11.40
   0  18   1   87.19   15.50
   0  18  -1   87.29   11.70
   0  18  -1   66.39   12.50
   0  18  -1   55.29   11.80
   1 -18   1   42.70   10.10
  -1 -18  -1   37.00    9.70
  -1  18  -1   38.80   10.10
  -1  18  -1   50.39   11.40
   1  18   1   53.19    9.60
  -1  18  -1   43.40    8.50
   1  18   1   54.09   12.30
  -2 -18  -1   13.90    6.80
   2 -18   1    3.60    6.10
   2  18   1   13.00    9.40
  -2  18  -1    7.90    7.40
  -2  18  -1   12.20    6.70
  -2  18  -1    0.40    6.80
   2  18   1    8.20    6.40
  -3 -18  -1   61.19   11.40
   3 -18   1   66.69   12.90
  -3  18  -1   68.19   14.10
  -3  18  -1   49.20   12.40
   3  18   1   87.09   13.70
  -3  18  -1   68.99   11.60
   3  18   1   69.19   13.40
  -4 -18  -1  114.59   14.80
   4 -18   1   79.09   14.80
   4  18   1   73.89   15.30
   4  18   1   93.09   15.20
  -4  18  -1   86.69   13.50
  -4  18  -1   88.09   15.60
  -4  18  -1   88.09   16.40
  -3 -19   1   38.30    9.40
   3 -19  -1   60.89   13.10
  -3  19   1   46.20   10.20
  -3  19   1   51.59   12.20
   3  19  -1   55.39   10.50
  -3  19   1   30.70   11.20
   3  19  -1   50.69   12.20
  -2 -19   1  184.38   17.70
   2 -19  -1  214.18   21.10
   2  19  -1  167.88   20.00
  -2  19   1  189.88   22.20
  -2  19   1  188.48   18.90
   2  19  -1  169.18   18.30
  -1 -19   1   27.10    8.10
   1 -19  -1   28.70    8.80
   1  19  -1   58.39   10.20
  -1  19   1   47.30   10.70
   1  19  -1   49.80   11.70
  -1  19   1   38.70    9.50
   0 -19  -1  107.59   15.90
   0 -19   1   99.09   15.30
   0  19   1  102.89   17.20
   0  19  -1  119.29   18.70
   0  19   1  109.19   15.10
   0  19  -1  114.29   16.50
   0  19  -1  102.99   13.40
   1 -19   1  112.79   14.90
  -1 -19  -1  116.89   15.40
  -1  19  -1  124.79   14.40
  -1  19  -1  128.79   18.40
   1  19   1  109.39   17.40
   1  19   1  111.49   14.10
  -1  19  -1   83.59   14.90
   2 -19   1   53.59   11.60
  -2 -19  -1   56.39   10.90
  -2  19  -1   80.89   11.40
  -2  19  -1   77.59   14.10
  -3 -19  -1   58.39   11.40
   3 -19   1   48.70   12.10
   3  19   1   65.09   14.70
  -3  19  -1   62.59   12.60
  -3  19  -1   56.89   13.40
  -3  19  -1   64.29   12.00
   3  19   1   72.69   13.50
   2 -20  -1  125.29   17.30
  -2 -20   1  104.49   14.60
  -2  20   1   97.39   18.00
   2  20  -1  108.49   16.90
   2  20  -1  133.69   16.20
  -2  20   1  121.79   16.40
  -1 -20   1   12.70    8.20
   1  20  -1   50.39   12.80
  -1  20   1   14.80   10.80
   1  20  -1   50.69   10.60
  -1  20   1   30.80    9.20
   0 -20   1   93.89   15.20
   0 -20  -1  131.19   16.50
   0  20  -1  111.29   14.50
   0  20   1  115.89   18.00
   0  20   1  111.49   16.10
   0  20  -1   91.69   16.00
   0  20  -1  113.29   17.70
   1 -20   1   68.99   13.80
  -1 -20  -1   98.19   15.90
  -1  20  -1   68.69   14.20
   1  20   1   88.99   14.40
  -1  20  -1   94.89   16.20
   1  20   1   93.69   17.10
  -1  20  -1   89.29   13.00
   2 -20   1   81.39   14.30
  -2 -20  -1   42.20   11.70
  -2  20  -1   67.29   11.70
  -2  20  -1   69.59   13.30
   2  20   1  102.69   17.00
  -2  20  -1   81.59   14.90
   2  20   1   75.59   13.00
   8   0  -2   19.90    9.10
   7   0  -2   -4.70    5.90
   7   0  -2    6.20    3.50
   7   0  -2    2.20    5.10
   6   0  -2  334.07   21.80
   6   0  -2  345.77   22.00
   6   0  -2  354.66   23.90
   6   0  -2  347.67   25.60
   5   0  -2  158.08   11.40
   5   0  -2  149.49   13.60
   5   0  -2  154.98   13.00
   5   0  -2  157.08   11.10
   4   0  -2   58.19    6.70
  -4   0   2   58.59    8.00
   4   0  -2   49.20    4.90
   4   0  -2   48.00    4.80
   3   0  -2  203.48   13.60
   3   0  -2  217.08   15.20
   3   0  -2  194.48   13.30
  -3   0   2  211.98   15.40
   3   0  -2  236.38   15.70
  -2   0   2   -0.40    1.60
   2   0  -2   10.80    2.60
  -2   0   2    3.10    2.00
  -2   0   2    2.80    1.30
   2   0  -2    6.20    2.00
   2   0  -2    4.10    1.50
   1   0  -2 1282.37   75.39
   1   0  -2 1407.06   76.09
   1   0  -2 1211.98   75.99
  -1   0   2 1335.87   75.39
  -1   0  -2 8065.29  474.35
  -1   0  -2 8150.58  475.85
   1   0   2 8194.38  474.55
   1   0   2 8849.01  476.05
   1   0   2 8887.91  475.35
  -1   0  -2 8325.07  474.95
  -2   0  -2   97.59    6.50
   2   0   2  110.49    8.50
   2   0   2  112.79    7.10
  -2   0  -2   92.79    8.00
  -2   0  -2   97.29    6.60
   2   0   2  105.39    6.70
   3   0   2  875.61   51.29
  -3   0  -2  838.32   52.79
  -3   0  -2  868.41   51.39
   3   0   2  975.80   53.69
   4   0   2  635.14   36.50
  -4   0  -2  609.44   36.60
  -4   0  -2  590.64   37.90
   5   0   2   10.60    3.50
   5   0   2   23.50    4.20
  -5   0  -2   18.80    4.20
  -5   0  -2   11.90    3.80
  -6   0  -2    2.40    3.50
   6   0   2    1.50    3.50
   7   0   2   19.90    5.40
  -7   0  -2   24.00    5.90
   8   0   2   30.20    7.30
  -8   0  -2   40.00    8.40
   8  -1  -2   67.69   12.20
   8   1  -2   72.89   13.00
   7  -1  -2    8.60    5.80
   7  -1  -2   11.20    3.90
   7  -1  -2    6.10    6.50
   7   1  -2    5.80    6.30
   7   1  -2    0.90    5.40
   6  -1  -2   28.30    5.50
   6  -1  -2   29.80    4.80
   6  -1  -2   24.60    6.40
   6  -1  -2   29.40    6.50
   6   1  -2   30.40    7.40
   6   1  -2   28.80    3.80
   6   1  -2   25.60    5.40
   6   1  -2   26.70    4.10
   5  -1  -2   21.40    5.10
   5  -1  -2   18.50    4.20
   5  -1  -2   13.80    3.70
   5  -1  -2   16.30    5.20
   5   1  -2   21.30    3.20
   5   1  -2   18.70    4.50
   5   1  -2   22.70    5.80
   5   1  -2   24.10    3.10
   4  -1  -2  237.18   17.50
   4  -1  -2  230.18   15.90
   4  -1  -2  219.48   17.50
   4  -1  -2  287.47   19.70
  -4  -1   2  271.47   17.90
   4  -1  -2  236.68   15.80
  -4   1   2  243.08   18.40
   4   1  -2  244.58   18.00
   4   1  -2  223.28   14.90
   4   1  -2  245.38   15.10
   4   1  -2  238.28   16.90
  -3  -1   2  421.36   26.10
   3  -1  -2  384.36   25.90
   3  -1  -2  410.86   24.60
   3  -1  -2  379.26   25.40
   3  -1  -2  382.26   25.90
   3  -1  -2  413.16   24.40
   3   1  -2  383.06   25.40
  -3   1   2  429.16   26.40
   3   1  -2  391.46   26.00
   3   1  -2  406.96   23.80
   3   1  -2  373.16   23.50
   2  -1  -2  145.79   10.30
   2  -1  -2  147.19   10.90
  -2  -1   2  154.58    9.70
  -2  -1   2  158.38   11.40
   2  -1  -2  156.08   10.40
   2  -1  -2  145.89   11.30
   2  -1  -2  135.89   10.70
   2  -1  -2  147.49   11.10
  -2  -1   2  145.29   11.10
   2   1  -2  144.49   11.00
   2   1  -2  157.38    9.80
  -2   1   2  154.38   11.50
   2   1  -2  157.88   11.10
  -2   1   2  123.99   10.50
  -2   1   2  159.18   10.30
   2   1  -2  146.59   10.90
  -1  -1   2 5508.95  319.07
   1  -1  -2 6094.89  319.37
   1  -1  -2 5463.85  319.27
  -1  -1   2 5408.86  318.37
   1  -1  -2 5654.43  318.97
   1  -1  -2 5563.74  319.67
  -1  -1   2 5480.55  319.37
   1  -1  -2 5868.31  318.97
   1   1  -2 5344.87  318.97
   1   1  -2 5419.66  319.17
   1   1  -2 5538.85  318.47
  -1   1   2 5775.72  318.87
  -1   1   2 5579.24  318.87
  -1   1   2 5627.54  319.67
   1   1  -2 6096.79  318.97
   0  -1  -2 9731.43  544.65
   0   1  -2 9170.58  543.75
   0   1   2 9999.00  544.75
   1  -1   2 7436.56  428.86
  -1  -1  -2 7192.48  429.56
  -1  -1  -2 7106.79  428.66
   1  -1   2 6950.30  427.86
   1  -1   2 7963.10  429.86
  -1  -1  -2 8450.85  428.46
   1   1   2 7598.74  428.96
   1   1   2 7756.22  429.76
   1   1   2 8028.10  428.56
  -1   1  -2 7851.31  427.86
  -1   1  -2 7582.54  429.56
  -1   1  -2 7143.89  428.56
   2  -1   2   65.99    6.10
  -2  -1  -2   52.99    5.50
   2  -1   2   70.69    5.10
  -2  -1  -2   65.09    4.40
   2   1   2   53.99    4.60
   2   1   2   57.19    5.70
   3  -1   2  296.47   16.30
  -3  -1  -2  300.77   18.00
  -3  -1  -2  253.67   16.50
   3  -1   2  243.58   15.80
   3   1   2  248.18   16.50
  -3   1  -2  251.37   15.90
   3   1   2  277.17   18.20
  -3   1  -2  246.58   17.60
   4  -1   2  656.33   37.60
  -4  -1  -2  620.64   38.30
   4  -1   2  621.64   37.60
  -4  -1  -2  643.74   39.30
  -4   1  -2  640.44   37.90
  -4   1  -2  638.94   39.60
   4   1   2  650.13   38.30
  -5  -1  -2  102.19    9.70
   5  -1   2   95.89    8.80
  -5  -1  -2  108.89    9.50
   5  -1   2  105.79    8.50
  -5   1  -2  116.49    9.00
  -5   1  -2  100.29    9.60
   5   1   2  109.39    9.00
  -6  -1  -2  100.19    9.90
   6  -1   2   94.49    9.60
   6  -1   2   88.99    8.50
  -6   1  -2  104.69   10.20
   6   1   2   91.59    9.20
  -6   1  -2  103.09   10.00
  -7  -1  -2   56.69    8.10
   7  -1   2   47.40    7.10
  -7   1  -2   66.39    9.10
   7   1   2   58.19    8.40
  -8  -1  -2   37.90    7.90
   8   1   2   31.50    7.50
  -8   1  -2   48.40    8.60
   8  -2  -2   -5.20   10.50
   8  -2  -2   -0.70    8.30
   8   2  -2    1.40    8.20
   7  -2  -2  177.38   14.40
   7  -2  -2  205.88   18.00
   7  -2  -2  223.78   17.00
   7   2  -2  195.58   18.50
   7   2  -2  151.68   14.50
   6  -2  -2   80.59   10.90
   6  -2  -2   84.99    8.70
   6  -2  -2   96.09   10.80
   6   2  -2   89.59   11.30
   6   2  -2   85.69    9.40
   5  -2  -2  819.12   48.50
   5  -2  -2  827.32   49.99
   5  -2  -2  785.62   50.39
   5  -2  -2  808.22   48.20
   5   2  -2  796.42   48.60
   5   2  -2  751.12   50.09
   4  -2  -2  299.97   21.50
  -4  -2   2  309.87   21.20
   4  -2  -2  327.07   20.40
   4  -2  -2  302.17   21.60
   4  -2  -2  311.07   19.90
   4   2  -2  308.17   21.60
   4   2  -2  282.37   20.30
   3  -2  -2  552.24   37.60
  -3  -2   2  614.24   37.70
   3  -2  -2  579.54   36.30
   3  -2  -2  593.44   36.70
   3  -2  -2  597.74   37.80
   3   2  -2  624.04   37.10
  -3   2   2  628.84   38.20
   3   2  -2  577.04   34.70
   3   2  -2  676.93   38.10
   3   2  -2  611.84   34.90
   2  -2  -2 1854.71  107.69
  -2  -2   2 1980.50  106.49
  -2  -2   2 1833.22  108.49
   2  -2  -2 1787.22  107.89
   2  -2  -2 2078.09  108.19
   2  -2  -2 1940.91  108.79
   2  -2  -2 1672.53  107.99
  -2  -2   2 1979.70  108.59
   2  -2  -2 1945.11  109.09
   2   2  -2 1840.42  107.99
  -2   2   2 1655.93  107.89
   2   2  -2 1702.03  107.99
   2   2  -2 1823.32  108.29
   2   2  -2 1914.51  106.49
  -2   2   2 1988.80  107.89
  -2   2   2 1959.30  109.09
   1  -2  -2 4845.82  271.87
   1  -2  -2 5163.58  271.37
  -1  -2   2 4863.71  270.27
  -1  -2   2 4816.02  271.17
   1  -2  -2 4439.76  271.07
   1  -2  -2 4572.74  270.77
  -1  -2   2 4712.73  271.27
  -1   2   2 4516.55  270.97
   1   2  -2 4596.64  270.27
   1   2  -2 4694.63  270.97
  -1   2   2 5221.78  272.07
   1   2  -2 4678.73  271.07
  -1   2   2 4953.00  270.97
   0  -2  -2   91.69    7.20
   0  -2   2  100.49    7.00
   0  -2  -2   87.19    6.40
   0  -2   2   85.19    6.80
   0  -2   2   90.99    6.50
   0  -2  -2   93.89    7.20
   0   2  -2   80.39    6.60
   0   2   2   77.59    6.70
   0   2   2   90.29    6.60
   0   2  -2   87.69    6.20
   0   2  -2   95.09    6.90
  -1  -2  -2 2527.15  133.29
   1  -2   2 2327.07  133.39
  -1   2  -2 2159.48  132.09
  -1   2  -2 2339.57  132.09
   2  -2   2  286.77   19.20
   2   2   2  285.77   18.80
   3  -2   2 1272.57   67.49
  -3  -2  -2 1102.79   67.59
  -3  -2  -2 1156.68   68.79
   3  -2   2 1259.27   70.09
  -3   2  -2 1081.29   68.89
   3   2   2 1275.47   69.39
  -3   2  -2 1121.89   67.19
   3   2   2 1088.69   67.69
   4  -2   2  232.68   14.50
   4  -2   2  251.67   14.90
  -4  -2  -2  240.28   16.40
   4  -2   2  251.47   14.70
  -4  -2  -2  217.58   15.70
  -4   2  -2  236.98   15.00
  -4   2  -2  217.18   16.60
   4   2   2  212.78   15.50
   4   2   2  234.98   16.90
   5  -2   2  306.77   18.70
  -5  -2  -2  283.47   20.20
   5   2   2  277.27   19.70
  -5   2  -2  307.77   20.80
  -6  -2  -2   53.29    7.10
   6  -2   2   49.30    7.10
   6  -2   2   46.80    6.00
   6   2   2   39.60    6.80
  -6   2  -2   50.89    8.00
  -7  -2  -2   23.80    5.70
   7  -2   2   17.40    4.90
   7   2   2   20.00    5.90
  -7   2  -2   30.70    6.50
  -8  -2  -2  102.79   12.40
  -8   2  -2  127.09   13.90
   8   2   2  130.79   14.10
   8  -3  -2  117.19   16.50
   8  -3  -2  130.29   14.70
   8   3  -2  105.59   16.00
   7  -3  -2  143.79   15.00
   7  -3  -2  139.89   12.80
   7  -3  -2  151.18   15.70
   7   3  -2  132.39   12.40
   7   3  -2  163.88   16.30
   6  -3  -2  166.58   13.60
   6  -3  -2  171.88   15.20
   6  -3  -2  178.08   16.00
   6   3  -2  182.98   16.00
   6   3  -2  152.58   13.40
   5  -3  -2 1170.28   69.19
   5  -3  -2 1148.59   69.29
   5  -3  -2 1162.78   67.59
   5   3  -2  986.40   68.49
   5   3  -2 1090.79   66.89
  -5   3   2 1213.88   68.09
   4  -3  -2  315.87   21.00
   4  -3  -2  309.17   22.50
   4  -3  -2  294.17   22.20
   4  -3  -2  324.67   21.30
  -4  -3   2  346.57   22.20
  -4   3   2  332.67   21.70
   4   3  -2  311.47   21.00
   4   3  -2  303.77   22.20
   3  -3  -2  141.09   10.10
  -3  -3   2  142.69   10.90
   3  -3  -2  140.69   10.30
   3  -3  -2  110.49   10.70
   3  -3  -2  118.69   10.90
   3  -3  -2  126.99   10.90
   3   3  -2  137.59   11.00
   3   3  -2  122.39   10.00
  -3   3   2  120.19   10.20
  -2  -3   2  786.12   46.50
   2  -3  -2  785.22   46.90
   2  -3  -2  736.33   45.70
  -2  -3   2  776.72   46.00
   2  -3  -2  747.73   45.60
   2  -3  -2  732.83   46.10
  -2  -3   2  797.52   44.10
   2  -3  -2  843.52   46.20
   2   3  -2  754.72   45.70
  -2   3   2  827.02   46.00
  -2   3   2  722.53   45.90
   2   3  -2  749.53   46.00
  -2   3   2  765.32   46.70
   2   3  -2  708.13   43.90
  -1  -3   2 2795.42  154.98
  -1  -3   2 2925.31  156.08
   1  -3  -2 2757.32  156.78
   1  -3  -2 2601.74  156.08
   1  -3  -2 2708.23  155.58
  -1  -3   2 2830.52  156.08
   1  -3  -2 3034.10  156.48
  -1   3   2 2548.74  155.68
  -1   3   2 2576.84  156.38
  -1   3   2 2967.80  156.18
   1   3  -2 2624.34  155.58
   1   3  -2 2638.14  155.58
   1   3  -2 2438.56  154.68
   0  -3  -2  233.18   14.30
   0  -3   2  235.88   14.70
   0  -3  -2  214.38   14.90
   0  -3   2  214.18   14.00
   0  -3  -2  212.48   14.90
   0  -3  -2  235.38   14.80
   0  -3   2  215.88   14.50
   0   3   2  222.38   14.80
   0   3  -2  217.18   13.80
   0   3  -2  210.48   14.20
   0   3  -2  230.78   14.30
   0   3   2  220.38   14.30
   0   3   2  212.18   14.60
  -1  -3  -2 1169.08   71.29
  -1   3  -2 1301.97   71.29
  -2  -3  -2  162.98   11.50
  -2  -3  -2  151.18   10.30
   2  -3   2  140.19   11.80
   2   3   2  176.28   11.80
  -3  -3  -2   27.20    4.60
   3  -3   2   32.90    4.10
   3   3   2   24.80    4.00
   3   3   2   32.40    5.00
   4  -3   2  167.98   11.40
  -4  -3  -2  187.48   12.70
  -4  -3  -2  159.48   12.10
   4  -3   2  168.88   10.40
  -4   3  -2  170.88   11.70
  -4   3  -2  154.58   12.80
   4   3   2  137.89   11.80
   4   3   2  162.48   12.80
   5  -3   2  104.99    8.00
   5  -3   2  120.39    8.60
   5   3   2  111.69    9.80
  -5   3  -2   97.09   10.20
   6  -3   2  198.68   13.10
  -6  -3  -2  168.58   13.80
   6  -3   2  177.68   12.60
  -6   3  -2  176.78   14.90
   6   3   2  152.88   13.70
  -7  -3  -2   43.80    6.80
   7  -3   2   28.80    5.60
   7   3   2   37.50    7.60
  -7   3  -2   53.29    8.70
   8   3   2  120.89   13.60
  -8   3  -2  100.99   13.10
   8  -4  -2   26.30    9.60
   8  -4  -2   24.30    7.50
   8  -4  -2   26.40    9.20
   8   4  -2   24.30    9.90
   7  -4  -2   70.19   10.20
   7  -4  -2   85.89   13.10
   7  -4  -2   91.19   12.10
   7   4  -2   83.09    9.40
   7   4  -2   76.49   12.50
   6  -4  -2  333.47   24.90
   6  -4  -2  337.07   24.70
   6  -4  -2  318.17   23.10
   6   4  -2  324.07   22.10
   6   4  -2  342.97   25.10
   5  -4  -2  410.46   27.10
   5  -4  -2  375.96   28.00
   5  -4  -2  403.26   28.30
   5   4  -2  368.56   27.80
   5   4  -2  397.26   25.90
  -5   4   2  465.55   28.10
  -4  -4   2  244.98   17.60
   4  -4  -2  250.87   17.40
   4  -4  -2  230.98   18.10
   4  -4  -2  267.57   18.50
   4   4  -2  239.18   17.90
   4   4  -2  228.38   16.40
  -4   4   2  235.68   17.40
  -4   4   2  213.68   17.10
   3  -4  -2  730.93   42.00
   3  -4  -2  666.53   42.50
  -3  -4   2  710.73   41.80
   3  -4  -2  690.63   42.80
   3  -4  -2  692.23   41.40
  -3   4   2  680.93   42.70
  -3   4   2  677.53   42.00
  -3   4   2  630.24   41.50
   3   4  -2  675.73   42.10
   3   4  -2  642.04   40.90
  -2  -4   2  185.98   13.30
   2  -4  -2  191.48   13.60
   2  -4  -2  202.98   13.40
   2  -4  -2  194.68   13.30
  -2  -4   2  177.18   11.40
  -2  -4   2  172.08   13.50
   2  -4  -2  192.08   13.90
   2  -4  -2  197.98   14.50
   2   4  -2  178.88   13.40
  -2   4   2  190.48   14.20
   2   4  -2  188.48   11.30
   2   4  -2  175.18   12.80
  -2   4   2  183.38   13.40
  -2   4   2  184.08   13.30
  -1  -4   2  354.76   21.40
   1  -4  -2  331.17   22.50
   1  -4  -2  327.67   21.80
  -1  -4   2  330.17   22.10
  -1  -4   2  370.96   22.40
   1  -4  -2  358.06   22.60
   1  -4  -2  381.36   22.50
  -1   4   2  352.76   22.90
   1   4  -2  340.87   21.80
   1   4  -2  360.66   22.00
  -1   4   2  344.77   22.30
  -1   4   2  333.67   22.00
   0  -4   2  113.39    8.20
   0  -4  -2  106.49    7.70
   0  -4   2  106.99    7.70
   0  -4  -2  107.89    8.40
   0  -4   2  101.39    8.10
   0  -4  -2  100.89    8.40
   0  -4  -2   97.69    8.40
   0   4   2   99.79    7.90
   0   4  -2  100.89    7.70
   0   4  -2  109.29    7.40
   0   4   2   89.99    8.00
   0   4   2   95.79    8.30
   0   4  -2  118.29    8.00
   1  -4   2  480.55   30.40
   1  -4   2  516.85   29.90
  -1  -4  -2  518.55   29.70
  -1  -4  -2  500.35   29.60
   1  -4   2  487.75   28.60
  -1  -4  -2  446.46   30.20
  -1  -4  -2  489.85   30.10
  -1   4  -2  461.05   29.20
   1   4   2  459.75   30.10
  -1   4  -2  493.05   30.20
   1   4   2  507.25   29.90
   1   4   2  534.75   30.00
  -1   4  -2  474.25   28.30
  -2  -4  -2  169.38   12.00
   2  -4   2  157.18   13.10
  -2  -4  -2  186.58   11.60
   2  -4   2  197.68   12.40
  -2  -4  -2  192.78   12.20
  -2  -4  -2  168.68   12.80
   2   4   2  163.68   12.70
   2   4   2  171.18   11.70
   2   4   2  210.08   12.80
  -3  -4  -2  146.19   10.30
   3  -4   2  132.39    9.40
   3   4   2  113.09    9.50
  -3   4  -2  104.59    9.00
   3   4   2  149.59   10.60
  -3   4  -2  116.09   10.10
   4  -4   2   45.00    5.30
  -4  -4  -2   56.59    5.90
   4   4   2   38.80    6.10
   4   4   2   41.90    5.60
  -4   4  -2   41.90    5.30
  -4   4  -2   38.30    6.30
   5  -4   2  174.78   12.00
  -5  -4  -2  214.08   14.10
   5  -4   2  195.88   12.10
   5  -4   2  191.38   13.10
   5   4   2  151.98   13.80
  -5   4  -2  178.18   13.40
  -5   4  -2  185.38   15.00
   6  -4   2   87.49    8.50
   6  -4   2   83.39    8.60
   6  -4   2   76.29    7.10
   6  -4   2   86.49    7.90
  -6  -4  -2   71.09    8.40
   6   4   2   79.79    9.60
  -6   4  -2   69.19    7.80
  -6   4  -2   87.69   10.10
   7  -4   2  237.78   15.80
  -7  -4  -2  213.18   16.50
  -7   4  -2  241.28   18.80
   7   4   2  200.08   17.70
   8   4   2   23.80    9.20
  -8   4  -2   45.00    8.90
   8  -5  -2   39.40    9.40
   8  -5  -2   69.39   12.00
   8  -5  -2   58.89   11.80
   8   5  -2   35.10   10.20
   7  -5  -2   90.39   13.50
   7  -5  -2  105.59   13.60
   7  -5  -2   90.69   11.30
   7   5  -2  101.99   14.80
   7   5  -2  104.89   10.30
   6  -5  -2   71.09   10.10
   6  -5  -2   52.09    9.50
   6  -5  -2   60.49    8.80
   6   5  -2   66.49   10.60
  -6   5   2   59.39    9.50
   6   5  -2   46.70    6.90
   5  -5  -2  299.37   23.50
   5  -5  -2  320.77   22.50
   5  -5  -2  336.57   23.50
   5   5  -2  294.07   20.80
  -5   5   2  353.96   23.50
   5   5  -2  290.47   22.80
   4  -5  -2  525.95   35.40
   4  -5  -2  520.75   35.70
   4  -5  -2  598.14   35.30
  -4   5   2  524.55   34.70
  -4   5   2  597.44   35.70
  -4   5   2  590.34   36.10
   4   5  -2  496.75   33.30
   4   5  -2  491.65   34.90
   3  -5  -2  725.73   46.50
   3  -5  -2  733.03   46.00
   3  -5  -2  770.32   45.70
  -3  -5   2  685.93   44.80
   3   5  -2  737.13   44.40
  -3   5   2  742.23   45.90
  -3   5   2  751.62   45.30
  -3   5   2  750.82   46.40
   3   5  -2  754.62   45.60
   2  -5  -2 1144.29   67.99
   2  -5  -2 1160.98   66.79
   2  -5  -2 1057.09   65.89
   2  -5  -2 1178.48   67.59
  -2  -5   2 1141.59   63.99
  -2  -5   2 1083.59   65.79
   2  -5  -2 1111.09   65.59
  -2   5   2 1118.19   65.99
   2   5  -2 1159.38   66.19
   2   5  -2 1125.99   63.79
   2   5  -2 1034.90   65.19
  -2   5   2 1096.39   66.29
  -2   5   2 1095.79   66.99
  -1  -5   2  253.77   15.50
   1  -5  -2  264.77   16.20
  -1  -5   2  219.28   16.10
   1  -5  -2  266.87   17.10
  -1  -5   2  220.78   16.10
  -1   5   2  251.87   17.20
  -1   5   2  197.28   15.90
   1   5  -2  258.27   16.10
   1   5  -2  244.38   15.90
   0  -5  -2  164.68   11.50
   0  -5  -2  154.88   12.20
   0  -5   2  183.58   12.00
   0  -5   2  154.78   11.60
   0  -5  -2  166.78   12.00
   0  -5   2  162.88   11.30
   0  -5  -2  168.88   12.50
   0   5   2  143.79   11.80
   0   5  -2  171.38   10.90
   0   5   2  173.88   12.50
   0   5  -2  170.88   11.40
   0   5   2  166.58   11.80
   0   5  -2  157.38   11.40
  -1  -5  -2  477.05   29.40
   1  -5   2  518.55   27.60
   1  -5   2  454.75   28.40
  -1  -5  -2  432.96   28.20
  -1  -5  -2  481.05   28.60
   1  -5   2  475.95   29.30
  -1   5  -2  454.25   28.80
   1   5   2  485.05   28.80
  -1   5  -2  443.06   28.10
   1   5   2  447.86   28.90
   1   5   2  461.85   28.80
  -1   5  -2  433.16   27.00
   2  -5   2  260.17   18.30
  -2  -5  -2  282.07   18.40
  -2  -5  -2  282.57   19.10
   2   5   2  316.47   19.30
   3  -5   2  680.53   42.70
  -3  -5  -2  764.42   41.90
  -3  -5  -2  707.33   43.50
   3   5   2  676.13   43.30
   3   5   2  774.32   41.80
  -3   5  -2  698.53   42.80
  -3   5  -2  679.93   43.90
  -4  -5  -2    5.10    2.40
   4  -5   2   -0.90    2.80
  -4   5  -2   -1.50    2.30
   4   5   2    3.60    2.70
  -4   5  -2    0.50    2.80
   4   5   2    3.90    3.20
   5  -5   2   36.30    4.10
  -5  -5  -2   48.00    6.00
   5  -5   2   39.30    5.90
   5   5   2   33.80    6.10
  -5   5  -2   41.40    6.60
  -5   5  -2   32.90    6.70
   6  -5   2   23.90    4.30
  -6  -5  -2   30.60    5.30
   6  -5   2   22.10    5.60
   6  -5   2   19.10    5.10
   6  -5   2   25.10    3.80
   6   5   2   30.20    6.70
  -6   5  -2   22.40    5.20
  -6   5  -2   22.90    6.00
   7  -5   2  163.88   12.40
   7  -5   2  180.28   14.00
  -7  -5  -2  135.79   12.70
   7   5   2  135.09   14.80
  -7   5  -2  152.08   14.90
  -8   5  -2  143.49   16.20
   8   5   2  121.59   16.40
   7  -6  -2   16.90    6.50
   7  -6  -2   38.90    8.60
   7  -6  -2   17.40    8.50
   7   6  -2   28.60    8.90
   7   6  -2   16.00    5.10
   6  -6  -2   54.49    9.10
   6  -6  -2   51.89    9.40
   6  -6  -2   47.10    9.70
  -6   6   2   76.69   11.10
   6   6  -2   59.89   10.30
   6   6  -2   65.39    7.80
   5  -6  -2  175.38   15.50
   5  -6  -2  167.58   16.00
   5  -6  -2  170.38   16.10
  -5   6   2  208.08   16.50
  -5   6   2  180.38   15.20
  -5   6   2  172.88   16.30
   5   6  -2  217.08   14.20
   5   6  -2  190.08   16.10
   4  -6  -2   12.70    4.70
   4  -6  -2   10.80    4.00
  -4   6   2   10.10    4.20
  -4   6   2    9.80    4.20
   3  -6  -2  211.08   17.90
   3  -6  -2  230.18   17.40
  -3   6   2  230.48   17.90
  -3   6   2  234.68   16.90
   3   6  -2  256.37   17.30
   3   6  -2  258.97   16.20
  -3   6   2  210.18   17.20
   2  -6  -2 1778.42  105.39
  -2  -6   2 1689.63  104.29
  -2  -6   2 1810.72  102.69
   2  -6  -2 1886.21  106.39
   2   6  -2 1907.81  104.79
   2   6  -2 1975.00  102.59
  -2   6   2 1678.53  105.59
  -2   6   2 1712.13  104.49
   2   6  -2 1721.63  103.79
   1  -6  -2   13.60    3.30
  -1  -6   2    7.30    2.60
   1  -6  -2    6.30    2.60
   1  -6  -2   16.80    4.10
  -1  -6   2   11.40    3.00
   1  -6  -2   20.00    3.50
   1   6  -2   24.20    3.80
   1   6  -2   23.30    3.90
   0  -6  -2  903.01   60.29
   0  -6  -2  988.20   59.39
   0  -6   2 1069.19   59.39
   0  -6  -2 1068.09   60.29
   0  -6   2 1110.49   60.09
   0  -6  -2  953.90   59.79
   0  -6   2  962.10   59.59
   0   6   2 1025.00   60.69
   0   6  -2 1050.39   58.79
   0   6  -2 1105.49   59.59
   0   6   2  986.60   59.79
   0   6  -2  997.00   59.29
   0   6   2  913.91   59.79
   1  -6   2   58.19    4.80
  -1  -6  -2   42.10    5.10
  -1  -6  -2   48.90    5.50
   1  -6   2   56.19    6.10
   1  -6   2   62.49    5.70
  -1  -6  -2   60.99    6.30
  -1   6  -2   46.20    5.50
   1   6   2   49.80    5.80
   1   6   2   55.39    5.80
  -1   6  -2   55.89    4.30
   1   6   2   48.70    5.50
  -1   6  -2   52.69    5.40
  -2  -6  -2 1505.35   97.69
   2  -6   2 1826.32   97.59
   2  -6   2 1551.54   95.49
   2   6   2 1863.11   97.59
  -2   6  -2 1497.75   97.69
  -2   6  -2 1873.41   97.39
   2   6   2 1781.12   97.89
  -2   6  -2 1549.24   95.39
   3  -6   2  324.37   21.30
  -3  -6  -2  340.27   19.80
  -3  -6  -2  306.47   20.70
  -3   6  -2  283.67   21.00
   3   6   2  285.77   20.50
   3   6   2  297.97   19.30
   3   6   2  280.37   20.40
  -3   6  -2  324.57   20.50
  -4  -6  -2  510.75   32.70
   4   6   2  500.95   33.10
  -4   6  -2  490.55   33.50
   4   6   2  534.55   32.90
  -4   6  -2  547.65   33.00
  -5  -6  -2  230.48   16.50
  -5   6  -2  241.58   17.40
   5   6   2  219.18   17.60
  -5   6  -2  232.18   18.10
  -6  -6  -2   82.79    8.90
  -6   6  -2   85.29   10.30
   6   6   2   78.19   10.90
  -6   6  -2   70.99    9.40
  -7  -6  -2    1.30    5.00
   7  -6   2   11.10    6.20
  -7   6  -2    6.20    5.50
  -7   6  -2   -2.90    5.20
   7   6   2    4.50    7.30
   7  -7  -2   48.10   10.70
   7  -7  -2   34.40    8.30
   7  -7  -2   41.20    9.90
   7   7  -2   29.80    6.10
   7   7  -2   30.50    8.80
   6  -7  -2   11.90    5.60
   6  -7  -2    7.00    6.00
   6  -7  -2    6.10    6.60
   6   7  -2   10.50    4.20
   6   7  -2    9.80    6.60
  -6   7   2   16.20    6.60
   5  -7  -2   75.39    9.90
   5  -7  -2   86.49   12.50
   5  -7  -2   82.29   10.40
  -5   7   2   83.19   11.90
  -5   7   2   84.89   10.80
  -5   7   2   86.39   10.10
   5   7  -2  115.99   11.50
   4  -7  -2   26.40    6.20
   4  -7  -2   30.00    6.20
   4  -7  -2   21.30    6.10
  -4   7   2   24.60    6.30
   3  -7  -2   49.99    7.80
   3  -7  -2   53.89    8.50
  -3   7   2   51.79    8.50
  -3   7   2   54.39    7.20
   2  -7  -2   91.29    8.80
  -2   7   2   80.19    9.00
  -1   7   2  716.33   46.40
   1   7  -2  747.23   44.60
   1   7  -2  761.82   44.70
   0  -7   2 1802.52  100.99
   0  -7  -2 1619.74  102.19
   0  -7  -2 1723.13  101.69
   0   7   2 1750.02  102.59
   0   7  -2 1789.62  101.09
   0   7   2 1733.43  101.59
   0   7  -2 1840.52  101.19
   0   7  -2 1697.83  100.19
  -1  -7  -2 1431.46   78.49
   1  -7   2 1412.96   76.29
  -1  -7  -2 1295.97   76.99
  -1   7  -2 1270.27   77.39
  -1   7  -2 1217.98   75.69
  -1   7  -2 1259.57   76.99
   1   7   2 1337.07   77.99
   1   7   2 1338.67   77.69
   1   7   2 1300.07   77.59
  -2  -7  -2  577.94   36.10
   2  -7   2  658.53   35.40
  -2   7  -2  563.54   36.70
   2   7   2  594.24   37.50
   2   7   2  627.54   37.30
  -2   7  -2  591.84   35.20
   2   7   2  626.44   37.40
  -2   7  -2  569.24   37.50
  -3  -7  -2  292.47   19.00
  -3  -7  -2  254.57   16.70
   3  -7   2  275.27   16.20
   3   7   2  253.67   17.70
   3   7   2  252.87   18.80
  -3   7  -2  258.07   19.10
  -3   7  -2  268.47   18.50
  -3   7  -2  266.67   16.30
   3   7   2  278.67   18.50
  -4  -7  -2  365.96   22.70
  -4   7  -2  329.57   23.60
  -4   7  -2  333.97   22.70
   4   7   2  302.27   22.80
   4   7   2  329.57   20.50
  -5  -7  -2  400.46   26.90
  -5   7  -2  468.75   28.60
   5   7   2  407.76   28.70
  -5   7  -2  391.06   28.80
  -6  -7  -2   65.59    8.10
  -6   7  -2   87.79   10.70
   6   7   2   79.49   11.40
  -6   7  -2   89.79   11.20
  -7  -7  -2   69.09    9.40
  -7   7  -2   95.09   12.50
  -7   7  -2   83.89   10.20
   7  -8  -2   57.49   10.90
   7  -8  -2   70.29   12.10
   7  -8  -2   66.19   11.80
   7   8  -2   56.59    8.10
   7   8  -2   59.39   11.70
   6  -8  -2   62.89   10.70
   6  -8  -2   69.99   12.50
   6  -8  -2   67.29   10.90
   6   8  -2   64.49    8.30
   6   8  -2   63.69   10.70
  -6   8   2   76.19   12.00
   5  -8  -2  188.88   17.80
   5  -8  -2  187.38   17.70
   5  -8  -2  186.58   18.40
  -5   8   2  216.38   18.70
   5   8  -2  217.08   17.70
   5   8  -2  220.48   15.50
  -5   8   2  246.98   17.80
  -5   8   2  214.08   19.00
   4  -8  -2  301.37   24.30
   4  -8  -2  339.47   25.80
   4  -8  -2  334.27   24.80
  -4   8   2  330.87   25.30
  -4   8   2  393.86   24.30
  -4   8   2  336.27   25.10
   3  -8  -2  504.95   31.70
   3  -8  -2  525.75   33.00
   3   8  -2  415.56   28.90
  -3   8   2  460.55   30.30
   3   8  -2  435.66   30.10
  -3   8   2  451.35   31.80
  -3   8   2  455.45   31.50
   2  -8  -2  176.68   14.10
  -2  -8   2  174.28   11.60
   2   8  -2  147.59   12.20
  -2   8   2  153.98   13.00
  -2   8   2  177.28   14.70
   2   8  -2  188.08   11.70
   2   8  -2  151.98   12.60
   1  -8  -2  223.98   15.60
  -1  -8   2  208.28   13.90
  -1   8   2  214.28   16.00
  -1   8   2  194.68   14.30
   1   8  -2  177.48   13.50
   1   8  -2  175.68   13.10
   1   8  -2  177.48   13.70
   0  -8   2  483.95   30.50
   0  -8   2  542.65   31.50
   0  -8  -2  468.95   31.90
   0   8  -2  495.45   30.90
   0   8  -2  487.45   29.90
   0   8   2  487.15   32.20
   0   8  -2  485.85   30.50
   0   8   2  467.25   31.00
   1  -8   2   96.89    8.00
  -1  -8  -2  102.49    8.80
   1   8   2   86.19    9.20
  -1   8  -2  101.39    7.70
  -1   8  -2  113.49    9.10
  -1   8  -2  118.49    9.20
   1   8   2   94.39    9.10
  -2  -8  -2  115.79    8.70
  -2   8  -2  110.49    9.90
  -2   8  -2  116.89    9.40
   2   8   2   87.09    9.00
  -2   8  -2   97.89    7.60
   2   8   2  115.49    9.80
   3  -8   2  158.48   10.90
  -3  -8  -2  180.08   13.40
   3   8   2  182.98   13.10
  -3   8  -2  147.69   13.40
  -4  -8  -2  833.52   48.90
   4  -8   2  801.42   46.50
  -4  -8  -2  776.62   46.30
   4  -8   2  829.72   46.10
  -4   8  -2  829.62   49.60
   4   8   2  711.63   49.30
  -4   8  -2  797.82   50.09
   4   8   2  771.42   47.10
  -5  -8  -2  366.36   24.60
   5   8   2  337.97   26.00
  -5   8  -2  376.06   25.90
  -5   8  -2  401.86   27.40
  -6  -8  -2  198.58   16.30
  -6   8  -2  242.78   19.70
   6   8   2  245.98   19.80
  -6   8  -2  241.48   18.60
   7  -8   2   12.80    8.30
   7   8   2   17.20    8.40
  -7   8  -2   10.50    6.70
  -7   8  -2    4.10    6.60
   7  -9  -2  122.49   16.30
   7  -9  -2  135.19   18.20
   7  -9  -2  138.19   16.00
   7   9  -2  123.69   16.30
   7   9  -2  148.39   15.50
   6  -9  -2   36.50   10.40
   6  -9  -2   47.30    9.50
   6  -9  -2   51.09   10.00
  -6   9   2   53.39    9.50
   6   9  -2   47.60   10.30
   6   9  -2   52.89    8.10
  -6   9   2   57.89   10.40
  -6   9   2   76.39   11.70
   5  -9  -2   30.20    8.30
   5  -9  -2   33.00    8.00
   5  -9  -2   33.00    7.60
  -5   9   2   34.20    8.50
   5   9  -2   41.70    8.50
  -5   9   2   46.80    8.00
  -5   9   2   40.90    8.80
   4  -9  -2  451.95   33.90
   4  -9  -2  483.25   35.10
  -4   9   2  474.85   34.40
   4   9  -2  572.94   33.90
   4   9  -2  515.95   31.50
  -4   9   2  469.25   34.50
  -4   9   2  472.85   32.70
   3  -9  -2  757.72   45.40
  -3  -9   2  672.13   40.40
  -3  -9   2  750.52   40.50
  -3   9   2  713.03   45.70
   3   9  -2  616.34   43.10
  -3   9   2  743.03   45.50
   3   9  -2  604.84   42.00
  -3   9   2  680.83   43.50
  -2  -9   2   69.29    6.80
  -2   9   2   83.59    9.80
  -2   9   2   73.29    7.70
   2   9  -2   97.89    8.40
  -1  -9   2  539.35   32.00
   1  -9  -2  583.64   34.30
  -1   9   2  489.35   33.80
   1   9  -2  445.46   31.20
   1   9  -2  505.75   32.00
   1   9  -2  484.95   31.30
  -1   9   2  504.05   32.40
   0  -9  -2 1378.16   86.39
   0  -9   2 1467.25   84.89
   0   9  -2 1407.26   83.99
   0   9  -2 1578.64   85.19
   0   9   2 1474.25   85.69
   0   9  -2 1433.56   85.09
   0   9   2 1383.46   86.59
   1  -9   2  268.87   18.40
  -1   9  -2  303.87   19.60
  -1   9  -2  288.87   18.30
   1   9   2  264.97   20.30
   1   9   2  288.37   20.10
   2  -9   2  172.68   11.90
  -2  -9  -2  194.38   14.40
   2   9   2  169.48   13.80
  -2   9  -2  157.88   13.50
  -2   9  -2  177.48   11.90
  -2   9  -2  154.98   13.00
   2   9   2  168.98   13.70
  -3  -9  -2   81.49    8.80
   3  -9   2   85.39    6.80
   4  -9   2  471.85   31.30
   4  -9   2  537.85   32.10
  -4  -9  -2  570.34   34.30
  -4  -9  -2  542.45   31.90
  -4   9  -2  525.85   35.60
  -4   9  -2  518.45   34.90
   4   9   2  548.35   35.40
  -4   9  -2  535.85   31.70
  -5  -9  -2  127.89   11.30
  -5   9  -2  130.29   13.30
   5   9   2  130.69   13.90
  -5   9  -2  148.49   14.20
  -6  -9  -2    4.20    4.30
   6   9   2    4.30    6.60
  -6   9  -2   14.70    6.20
  -6   9  -2    6.20    5.40
   7  -9   2   23.20    9.40
   7   9   2   16.40    8.80
  -7   9  -2   28.00    8.60
  -7   9  -2   33.10    8.80
   7 -10  -2   59.99   13.40
   7 -10  -2   85.99   13.20
   7 -10  -2   73.79   13.10
   7  10  -2   44.40   11.50
   6 -10  -2  217.58   20.70
   6 -10  -2  221.38   20.60
   6 -10  -2  246.78   22.70
  -6  10   2  242.78   21.90
   6  10  -2  206.58   20.50
   6  10  -2  194.18   17.50
  -6  10   2  279.87   22.50
  -6  10   2  259.87   20.00
   5 -10  -2  190.48   16.80
   5 -10  -2  163.08   16.60
   5 -10  -2  164.48   18.30
  -5  10   2  190.98   18.00
  -5  10   2  174.78   17.70
   5  10  -2  142.19   15.60
  -5  10   2  183.78   15.90
   5  10  -2  171.98   14.30
   4 -10  -2   30.00    8.30
   4 -10  -2   29.90    7.30
  -4  10   2   24.50    5.50
  -4  10   2   28.50    7.40
   4  10  -2   27.00    6.00
  -4  10   2   33.80    8.30
  -3 -10   2  611.94   37.80
   3 -10  -2  621.94   42.30
  -3 -10   2  659.63   37.90
  -3  10   2  636.24   40.90
   3  10  -2  640.44   40.10
   3  10  -2  647.24   41.00
  -3  10   2  663.33   43.30
  -3  10   2  633.04   42.70
  -2 -10   2  592.74   34.30
   2 -10  -2  597.34   37.50
  -2 -10   2  537.95   34.00
   2  10  -2  472.95   34.70
  -2  10   2  590.24   36.10
   2  10  -2  529.95   34.00
  -2  10   2  556.04   37.70
  -1  10   2   49.50    8.30
  -1  10   2   46.50    6.10
   0 -10  -2    8.90    3.70
   0  10   2   15.40    3.70
   0  10  -2   13.30    3.80
   0  10  -2   14.00    4.10
   0  10   2   10.20    4.50
   0  10  -2   17.90    3.70
   1 -10   2  168.08   12.60
  -1 -10  -2  206.48   15.10
  -1  10  -2  175.28   12.40
   1  10   2  167.08   13.80
  -1  10  -2  159.78   13.50
  -1  10  -2  163.38   13.50
   1  10   2  163.38   14.60
   3  10   2  295.47   21.00
   3  10   2  283.57   20.10
  -3  10  -2  247.58   17.70
  -3  10  -2  299.37   21.00
   4 -10   2   94.29    8.30
  -4 -10  -2  118.59   10.30
  -4 -10  -2   81.59    8.90
   4 -10   2   87.89    7.50
  -4  10  -2  100.79    7.90
  -4  10  -2  104.19   10.90
   4  10   2   78.89    9.50
   4  10   2   87.39   10.90
  -4  10  -2   97.39   10.50
   5 -10   2  110.59    8.30
   5 -10   2   94.39    8.00
  -5 -10  -2   99.49    9.80
  -5  10  -2   83.99   11.60
   5  10   2  102.39    8.90
  -5  10  -2   91.89   11.40
   5  10   2  103.19   12.30
  -6 -10  -2   12.80    5.00
   6  10   2   12.10    7.00
  -6  10  -2   18.20    7.00
  -6  10  -2   21.90    8.20
   7 -10   2   25.60   10.80
   7  10   2   22.10    8.50
  -7  10  -2   24.20    9.40
  -7  10  -2   16.10    9.20
   7 -11  -2   63.19   12.60
   7 -11  -2   55.09   13.50
   7 -11  -2   79.89   14.00
   7  11  -2   52.29   11.90
   6 -11  -2  110.39   14.80
   6 -11  -2  113.39   14.90
   6 -11  -2  128.49   16.90
   6  11  -2  105.29   12.40
  -6  11   2  125.09   15.90
   6  11  -2  132.79   15.20
  -6  11   2  120.69   14.00
  -6  11   2  141.29   18.60
   5 -11  -2  321.67   24.80
   5 -11  -2  271.77   23.50
   5 -11  -2  331.77   26.20
   5  11  -2  232.48   22.40
  -5  11   2  321.67   25.50
  -5  11   2  260.77   21.80
  -5  11   2  320.27   25.00
   5  11  -2  264.87   20.50
   4 -11  -2    2.20    4.70
   4 -11  -2    6.30    5.90
  -4  11   2   10.20    6.10
  -4  11   2    6.90    3.80
  -4  11   2   15.50    6.50
  -3 -11   2  264.57   17.00
  -3 -11   2  257.67   17.10
   3 -11  -2  249.97   20.90
   3  11  -2  265.97   19.90
   3  11  -2  257.37   19.10
  -3  11   2  253.67   21.30
  -3  11   2  263.57   22.00
  -3  11   2  264.57   19.70
  -2 -11   2  638.44   39.50
  -2 -11   2  696.73   39.60
   2 -11  -2  686.53   43.00
   2  11  -2  603.14   40.10
   2  11  -2  637.24   39.40
  -2  11   2  666.13   41.30
   2  11  -2  561.14   40.00
  -2  11   2  627.64   43.00
   1  11  -2 1461.85   90.39
  -1  11   2 1687.83   92.09
   1  11  -2 1413.56   90.09
  -1  11   2 1611.64   93.89
   0 -11  -2  445.76   30.90
   0  11  -2  434.86   29.30
   0  11  -2  456.25   29.40
   0  11   2  431.36   29.60
   0  11  -2  444.06   28.20
   0  11   2  452.75   31.40
  -1  11  -2  772.72   44.00
  -1  11  -2  713.53   42.00
   1  11   2  624.24   44.20
   1  11   2  643.34   43.50
   2  11   2  362.26   23.30
  -2  11  -2  274.17   20.20
   2  11   2  322.47   23.10
   3 -11   2  101.59    9.20
  -3 -11  -2  109.59   11.10
  -3  11  -2  146.49   12.10
  -3  11  -2  114.39    9.20
   4 -11   2  140.89   10.50
  -4  11  -2  153.48   13.80
  -4  11  -2  135.49   10.60
   4  11   2  121.09   13.50
  -4  11  -2  146.19   14.00
   4  11   2  125.49   12.70
   5 -11   2    3.60    3.50
  -5 -11  -2   12.30    5.80
  -5 -11  -2   12.40    4.70
   5  11   2    5.70    4.60
  -5  11  -2    3.00    5.40
  -5  11  -2   10.40    6.10
  -6 -11  -2   61.79    8.60
  -6  11  -2  102.99   14.80
   6  11   2   84.29   13.80
  -6  11  -2   66.09   11.30
  -7  11  -2  134.79   17.40
   6 -12  -2   22.30    9.10
   6 -12  -2   19.10   10.40
   6 -12  -2   21.10    8.00
   6  12  -2   40.60    9.80
  -6  12   2   15.60    8.60
   6  12  -2   22.60    7.00
  -6  12   2   26.70    9.30
  -6  12   2   26.30    8.00
   5 -12  -2    1.60    7.40
   5 -12  -2    6.40    6.70
   5 -12  -2   11.80    6.10
  -5  12   2    7.20    6.40
   5  12  -2   -3.70    5.50
   5  12  -2   -0.90    5.00
  -5  12   2   -3.50    6.20
  -5  12   2    9.20    5.20
   4 -12  -2   16.80    6.40
   4 -12  -2   10.10    7.90
  -4  12   2   20.30    7.50
   4  12  -2   11.70    4.60
  -4  12   2   16.50    5.30
  -4  12   2   20.40    7.50
   4  12  -2   10.10    5.10
   3 -12  -2  417.86   31.10
  -3 -12   2  447.66   26.90
  -3 -12   2  425.46   27.00
  -3  12   2  455.75   32.20
   3  12  -2  393.46   28.60
  -3  12   2  419.26   29.60
  -3  12   2  438.06   32.30
   3  12  -2  423.26   29.40
  -2 -12   2  981.10   56.39
   2 -12  -2  884.01   59.39
   2  12  -2  972.10   56.59
   2  12  -2  968.80   57.39
  -2  12   2  935.71   60.29
  -2  12   2  887.71   57.69
   2  12  -2  874.61   56.99
   1 -12  -2  586.24   43.60
  -1  12   2  636.14   44.70
  -1  12   2  629.74   42.70
   1  12  -2  789.92   42.40
   1  12  -2  696.03   42.70
   0 -12  -2  842.62   55.89
   0  12  -2  919.21   53.39
   0  12  -2  851.31   54.39
   0  12   2  857.81   56.49
   0  12   2  879.21   54.79
   0  12  -2  925.51   54.59
  -1 -12  -2  982.80   58.59
   1  12   2  955.70   58.79
   1  12   2  902.81   57.19
  -1  12  -2  929.71   55.49
  -1  12  -2  874.21   56.99
  -1  12  -2  907.51   57.29
  -2  12  -2  839.52   50.89
   2  12   2  804.32   50.59
   2  12   2  815.52   51.19
  -2  12  -2  780.42   50.69
  -2  12  -2  760.92   48.00
  -3 -12  -2  169.28   15.00
   3 -12   2  168.88   13.60
  -3  12  -2  174.48   15.70
  -3  12  -2  176.18   12.90
   4 -12   2   12.90    4.80
  -4 -12  -2   20.20    5.30
  -4  12  -2   17.90    6.40
  -4  12  -2   18.80    6.40
   4  12   2   23.50    7.10
  -4  12  -2   17.80    4.40
   4  12   2   27.20    6.80
   5 -12   2    3.40    4.00
  -5 -12  -2    4.90    4.80
  -5  12  -2   -0.40    5.60
   5  12   2    1.90    5.30
  -5  12  -2   -0.30    5.30
   5  12   2   -2.50    6.30
  -6 -12  -2   96.49   12.80
   6  12   2  137.09   16.50
  -6  12  -2  136.59   16.20
  -6  12  -2  163.58   16.60
   6 -13  -2   37.10   10.10
   6 -13  -2   33.70    9.70
   6 -13  -2   54.19   12.70
  -6  13   2   38.20   11.40
   6  13  -2   31.60    8.50
  -6  13   2   40.70   11.30
  -6  13   2   18.70    8.40
   6  13  -2   27.50    9.20
   5 -13  -2    4.10    8.60
   5 -13  -2    9.50    7.50
   5 -13  -2    8.10    6.80
  -5  13   2    9.20    8.10
   5  13  -2    5.50    6.20
  -5  13   2   13.50    8.60
  -5  13   2    3.40    5.60
   5  13  -2   17.60    7.30
   4 -13  -2   45.40    9.60
   4 -13  -2   75.29   14.10
  -4  13   2   52.39   12.00
   4  13  -2   55.89    9.20
  -4  13   2   53.19   10.70
   4  13  -2   59.49    9.20
  -4  13   2   69.29   10.40
  -3 -13   2   52.49    6.00
   3 -13  -2   34.30    8.00
  -3  13   2   43.50    8.90
  -2 -13   2   49.99    6.40
   2 -13  -2   30.60    7.60
  -2  13   2   37.60    7.30
  -2  13   2   35.40    7.90
  -1  13   2 1107.69   68.19
  -1  13   2 1135.09   65.89
   1  13  -2  958.00   63.89
   0 -13  -2  316.97   25.60
   0  13   2  343.07   24.90
   0  13  -2  352.96   23.40
   0  13  -2  355.96   24.80
   0  13   2  314.87   26.00
   0  13  -2  372.66   25.00
  -1  13  -2  507.35   32.40
   1  13   2  435.16   31.70
   1  13   2  433.66   32.90
  -1  13  -2  484.55   30.20
  -2 -13  -2  169.98   15.10
  -2  13  -2  148.59   14.40
   2  13   2  157.68   14.40
  -2  13  -2  155.58   14.30
  -2  13  -2  145.89   12.40
   2  13   2  154.68   15.60
  -3 -13  -2  337.07   23.00
  -3  13  -2  268.87   22.40
  -3  13  -2  280.47   19.80
  -3  13  -2  297.77   23.20
   3  13   2  285.87   22.50
   3  13   2  271.37   22.50
  -4 -13  -2   17.00    5.80
  -4  13  -2   18.10    6.60
   4  13   2   29.00    7.70
  -4  13  -2   19.60    6.50
  -4  13  -2   21.60    5.10
   4  13   2   20.70    6.80
  -5 -13  -2    4.30    5.40
   5 -13   2    0.10    4.70
  -5  13  -2    2.60    4.50
   5  13   2   -3.50    6.50
   5  13   2    6.60    7.60
  -5  13  -2   -6.60    6.00
  -5  13  -2    3.20    6.00
   6  13   2   94.09   15.50
  -6  13  -2  125.19   17.90
  -6  13  -2   93.49   14.40
   6 -14  -2   24.80    9.60
   6 -14  -2   20.20   11.80
   6 -14  -2    6.00    8.50
   6  14  -2   15.40    8.70
  -6  14   2   12.30   10.50
  -6  14   2    9.30    8.50
   6  14  -2   12.50    8.90
   5 -14  -2   11.20    6.60
   5 -14  -2   -2.50    9.20
  -5  14   2    6.10    6.50
   5  14  -2    1.90    5.70
   5  14  -2   -0.20    6.90
  -5  14   2    5.50    7.10
  -5  14   2   15.70    8.70
   4 -14  -2   84.09   13.90
  -4 -14   2   56.19    6.90
  -4  14   2   92.99   14.40
  -4  14   2   74.39   13.60
  -4  14   2   88.09   12.00
  -3 -14   2   24.60    5.00
   3 -14  -2   30.70    7.70
  -3  14   2   30.80    8.10
  -3  14   2   37.20    7.50
  -2 -14   2  164.48   13.60
   2 -14  -2  133.99   15.50
  -2  14   2  183.98   15.40
  -1 -14   2   92.49   10.30
   1  14  -2  109.89   11.70
  -1  14   2   72.29   11.10
   1  14  -2  121.79   11.30
  -1  14   2  101.39   13.00
   0 -14  -2  243.38   20.60
   0  14  -2  239.88   18.20
   0  14  -2  246.38   19.70
   0  14  -2  245.18   19.30
   0  14   2  251.47   19.60
   0  14   2  241.28   21.50
  -1 -14  -2  240.38   19.30
  -1  14  -2  202.28   18.10
  -1  14  -2  211.68   18.00
  -1  14  -2  223.98   16.50
   1  14   2  233.48   20.10
   1  14   2  207.08   18.10
  -2 -14  -2  517.15   34.10
  -2  14  -2  452.85   33.30
  -2  14  -2  450.05   33.20
   2  14   2  478.25   34.20
  -2  14  -2  481.35   30.90
   2  14   2  482.45   33.60
  -3 -14  -2  282.87   20.80
   3  14   2  219.18   20.10
  -3  14  -2  213.48   20.10
  -3  14  -2  241.58   17.50
  -3  14  -2  247.58   20.60
   3  14   2  246.08   21.10
  -4 -14  -2  171.38   15.60
   4  14   2  164.48   16.60
  -4  14  -2  159.08   13.60
  -4  14  -2  151.88   16.80
  -4  14  -2  191.38   17.90
   4  14   2  188.68   18.20
   5 -14   2   10.80    7.00
  -5 -14  -2   17.10    6.70
   5  14   2   38.60   10.00
  -5  14  -2   29.70    8.50
   5  14   2   25.10    8.40
  -5  14  -2   29.50    8.50
  -5  14  -2   12.60    7.10
  -6  14  -2   -2.00    8.70
   6  14   2   12.30   10.10
  -6  14  -2   19.80    9.50
   5 -15  -2   40.10   12.80
   5 -15  -2   73.19   13.00
   5  15  -2   50.49   11.10
  -5  15   2   44.30   12.60
   5  15  -2   32.60    8.80
  -5  15   2   54.49   10.90
  -4 -15   2   30.30    5.50
   4 -15  -2   50.49   11.20
  -4  15   2   75.59   14.50
   4  15  -2   38.40    8.50
   3 -15  -2  267.47   23.00
  -3 -15   2  224.68   17.30
  -3  15   2  239.38   20.50
  -3  15   2  266.87   24.00
   3  15  -2  250.17   20.00
   3  15  -2  211.58   19.50
   2 -15  -2   89.69   12.30
  -2 -15   2   90.69   10.00
  -2  15   2   84.79   13.50
   2  15  -2   88.99   10.20
   2  15  -2   97.09   11.60
  -2  15   2  103.59   11.80
   2  15  -2   84.59   12.40
  -1 -15   2  106.29   11.00
   1 -15  -2  118.59   13.10
  -1  15   2  110.79   16.30
   1  15  -2   90.19   10.80
   1  15  -2   99.29   12.20
   1  15  -2   84.39   10.80
  -1  15   2   92.39   11.40
   0 -15   2   78.29   12.20
   0 -15  -2   91.89   12.10
   0  15   2   96.99   13.00
   0  15   2   90.89   14.90
   0  15  -2   82.39   11.10
   0  15  -2   77.59    9.80
   0  15  -2   82.19   11.80
  -1 -15  -2   18.80    6.50
   1  15   2   59.79    9.70
  -1  15  -2   30.90    7.00
  -1  15  -2   41.10    6.90
  -1  15  -2   31.50    6.90
   1  15   2   31.80    8.90
  -2 -15  -2   31.20    8.00
  -2  15  -2   25.20    6.40
   2  15   2   46.60    8.70
   2  15   2   53.19   10.20
  -2  15  -2   39.00    6.30
  -2  15  -2   38.00    7.80
  -3 -15  -2  107.99   13.00
  -3  15  -2  148.29   15.30
  -3  15  -2  122.19   11.60
  -4 -15  -2  187.08   16.20
   4  15   2  150.18   17.10
  -4  15  -2  153.78   16.40
  -4  15  -2  150.88   17.30
   4  15   2  167.18   17.20
  -4  15  -2  148.89   13.70
  -5 -15  -2    8.30    7.10
  -5  15  -2   16.10    8.50
   5  15   2    8.00    8.70
   5  15   2    9.00    8.70
  -5  15  -2   12.70    7.90
   5 -16  -2   82.39   16.70
   5 -16  -2   82.89   16.10
  -5  16   2   74.39   16.10
   5  16  -2  102.69   15.00
  -5  16   2   75.19   13.30
   5  16  -2   82.19   13.20
   4 -16  -2   31.50    8.50
   4  16  -2   43.20    9.20
  -4  16   2   28.60    8.10
  -4  16   2   43.60   12.10
   4  16  -2   28.40    7.80
   3 -16  -2   79.69   14.30
  -3 -16   2   74.39    9.40
   3  16  -2   82.39   13.00
   3  16  -2   70.49   11.80
  -3  16   2   99.29   13.60
  -3  16   2   77.99   13.40
  -2 -16   2    7.50    4.60
   2 -16  -2    7.20    5.80
  -2  16   2   15.00    6.20
   2  16  -2   17.90    5.90
   2  16  -2   10.30    5.60
  -2  16   2    8.70    7.20
   2  16  -2   13.10    6.70
   1 -16  -2  102.99   13.40
  -1 -16   2  118.59   12.70
   1  16  -2  122.79   12.70
  -1  16   2   94.59   12.60
   1  16  -2  147.09   14.20
   1  16  -2  117.49   13.10
  -1  16   2  118.79   17.50
   0 -16   2   79.79   11.80
   0 -16  -2   67.79   11.80
   0  16   2   73.19   11.10
   0  16  -2   63.99   11.50
   0  16  -2   82.59   12.50
   0  16   2  108.89   17.10
   0  16  -2   78.89    9.90
  -1 -16  -2  169.58   17.00
   1 -16   2  194.78   17.20
   1  16   2  162.88   15.80
  -1  16  -2  161.18   16.40
   1  16   2  167.58   18.30
  -1  16  -2  168.78   16.40
  -1  16  -2  156.88   14.30
  -2 -16  -2   21.70    7.40
  -2  16  -2   15.20    6.00
   2  16   2   21.50    8.90
  -2  16  -2   20.70    6.90
  -2  16  -2   17.40    7.10
   2  16   2   17.20    7.20
  -3 -16  -2   16.90    6.90
  -3  16  -2   24.00    8.00
  -3  16  -2   20.90    8.10
  -3  16  -2   19.80    5.90
   3  16   2   28.90    8.70
   3  16   2   29.70    9.40
  -4 -16  -2   43.60   10.10
   4  16   2   60.39   11.90
   4  16   2   60.19   12.50
  -4  16  -2   43.70   10.00
  -4  16  -2   57.79    9.00
  -4  16  -2   46.60   10.60
  -5 -16  -2   97.19   14.60
  -5  16  -2  148.09   17.70
   5  16   2  135.49   17.60
   5  16   2  132.29   26.70
  -5  16  -2   93.69   15.80
   4 -17  -2   28.50   10.70
  -4  17   2   26.20    9.10
   4  17  -2   38.50   10.40
  -4  17   2   34.50   11.70
   4  17  -2   60.19   11.10
   3 -17  -2   50.39   11.30
  -3 -17   2   56.19    8.80
  -3  17   2   75.09   12.60
   3  17  -2   58.69   10.50
  -3  17   2   64.39   14.10
   3  17  -2   63.39   11.80
   2 -17  -2  115.29   15.20
  -2 -17   2  112.89   11.70
   2  17  -2  103.19   14.40
  -2  17   2  120.89   18.20
  -2  17   2  127.79   14.30
   2  17  -2  104.09   15.00
  -1 -17   2   46.60    8.80
   1 -17  -2   36.50    9.40
   1  17  -2   34.40    9.50
   1  17  -2   38.10    8.20
   1  17  -2   36.90    8.60
  -1  17   2   25.70    7.70
  -1  17   2   21.10    8.90
   0 -17  -2  111.79   14.10
   0 -17   2   96.29   12.50
   0  17  -2  117.29   13.60
   0  17  -2  106.89   15.20
   0  17   2  113.89   18.20
   0  17  -2  100.69   12.20
   0  17   2  124.99   13.90
  -1 -17  -2   52.89   10.40
   1 -17   2   41.30    9.80
  -1  17  -2   42.60    8.20
   1  17   2   41.90    9.30
  -1  17  -2   46.90   10.10
   1  17   2   45.90   12.00
  -1  17  -2   53.49   11.10
  -2 -17  -2   15.00    7.00
   2 -17   2   18.10    6.90
   2  17   2   37.50    8.70
  -2  17  -2   25.80    6.80
  -2  17  -2   25.80    7.70
   2  17   2   32.00   10.40
   3 -17   2   29.00    8.70
  -3 -17  -2   19.10    8.20
   3  17   2   33.40   10.80
  -3  17  -2   31.40    7.90
  -3  17  -2   19.10    8.70
  -3  17  -2   27.20    9.20
   3  17   2   30.50    9.10
  -4 -17  -2  111.69   15.00
   4 -17   2   89.49   15.70
  -4  17  -2   95.89   16.00
  -4  17  -2  121.69   15.90
   4  17   2   84.89   15.30
   4  17   2   98.29   15.50
  -4  17  -2  111.29   13.10
   4 -18  -2  119.29   18.60
  -4  18   2   93.59   18.30
   3 -18  -2  206.48   21.90
  -3 -18   2  199.18   18.10
   3  18  -2  204.68   20.70
  -3  18   2  225.98   21.00
   3  18  -2  203.78   20.10
  -3  18   2  208.98   23.50
  -2 -18   2    9.30    6.00
   2 -18  -2    7.20    6.50
   2  18  -2   29.80   10.20
  -2  18   2    7.70    7.00
   2  18  -2   18.60    7.70
  -2  18   2    0.60    7.60
   1 -18  -2    3.80    7.00
  -1 -18   2   -4.70    4.70
  -1  18   2    1.10    8.10
   1  18  -2   -0.10    7.40
   1  18  -2    1.10    7.30
   1  18  -2   -8.80    5.40
  -1  18   2    1.40    5.80
   0 -18  -2  170.08   18.80
   0 -18   2  163.78   17.20
   0  18   2  159.18   16.90
   0  18  -2  184.68   18.40
   0  18  -2  169.18   16.30
   0  18   2  168.48   20.80
   0  18  -2  160.88   17.60
   1 -18   2    3.70    6.00
  -1 -18  -2    7.50    7.00
  -1  18  -2    7.90    6.80
  -1  18  -2    4.60    6.70
   1  18   2    5.20    6.40
   1  18   2    0.30    8.60
  -1  18  -2   14.30    6.00
   2 -18   2   68.19   12.30
  -2 -18  -2   67.99   12.60
   2  18   2   56.99   12.20
  -2  18  -2   75.19   14.30
   2  18   2   66.89   12.50
  -2  18  -2   64.29   10.70
  -2  18  -2   85.79   14.50
  -3 -18  -2   68.99   12.70
   3 -18   2   73.29   13.50
   3  18   2  125.69   15.80
  -3  18  -2   96.59   12.60
  -3  18  -2   93.89   14.80
   3 -19  -2   44.60   12.30
  -3 -19   2   47.90    9.80
   3  19  -2   44.00   11.10
   3  19  -2   40.50   11.80
  -3  19   2   51.39   13.70
  -3  19   2   44.60   11.80
  -2 -19   2  169.68   16.90
   2 -19  -2  196.88   20.30
  -2  19   2  141.79   20.70
   2  19  -2  155.58   19.50
   2  19  -2  161.78   17.80
  -2  19   2  156.78   18.20
  -1 -19   2  137.29   15.90
   1 -19  -2  155.38   18.10
   1  19  -2  177.68   16.50
  -1  19   2  168.18   20.30
   1  19  -2  166.78   18.80
   1  19  -2  143.19   17.10
  -1  19   2  126.09   16.40
   0 -19   2   22.50    8.10
   0 -19  -2   18.30    8.70
   0  19   2   28.00    8.30
   0  19  -2   41.40   10.60
   0  19  -2   38.00    9.20
   0  19   2   27.60   10.80
   0  19  -2   32.30    9.80
  -1 -19  -2  121.09   18.50
   1 -19   2  134.79   16.10
   1  19   2  172.68   17.10
  -1  19  -2  127.19   17.00
  -1  19  -2  115.79   16.10
  -1  19  -2  138.09   14.80
   1  19   2  162.48   22.10
   2 -19   2   47.90   10.50
  -2 -19  -2   31.60   10.00
  -2  19  -2   59.59   12.00
   2  19   2   75.79   11.80
  -2  19  -2   50.19   10.10
   2  19   2  101.89   17.60
   3 -19   2   41.90   10.70
  -3 -19  -2   35.00   10.90
  -3  19  -2   30.70   10.10
  -3  19  -2   31.40   10.40
   3  19   2   31.30   12.60
  -3  19  -2   29.70   11.20
   3  19   2   40.00   11.10
   1 -20  -2  129.69   18.00
  -1 -20   2  117.59   15.00
  -1  20   2  122.29   17.00
  -1  20   2  124.29   20.20
   1  20  -2  166.88   19.00
   1  20  -2  132.29   17.00
   1  20  -2  143.19   17.40
   0 -20  -2   21.70    9.60
   0 -20   2   18.30    8.10
   0  20  -2   12.30    9.50
   0  20   2   17.70    8.40
   0  20   2    6.70   10.80
   0  20  -2   17.20    8.20
   0  20  -2   14.20    9.40
   1 -20   2  145.49   17.70
  -1 -20  -2  141.99   20.20
   1  20   2  142.49   17.50
  -1  20  -2  166.98   19.00
  -1  20  -2  147.19   16.50
   1  20   2  168.68   22.00
  -1  20  -2  149.09   18.60
   8   0  -3    0.40    8.60
   8   0  -3   20.30    8.60
   7   0  -3  -10.50    5.80
   7   0  -3   -2.20    5.80
   6   0  -3  108.39    8.80
   6   0  -3  109.89   11.60
   6   0  -3   95.89   12.40
   6   0  -3  102.69    9.10
   5   0  -3   43.80    5.30
   5   0  -3   41.60    5.20
   5   0  -3   44.40    8.00
   5   0  -3   49.99    7.60
   4   0  -3   91.39    7.30
   4   0  -3   94.19    7.70
   4   0  -3   89.89    9.80
   4   0  -3   88.19    9.40
   3   0  -3  103.79    7.80
  -3   0   3   90.79    7.20
   3   0  -3   90.89    9.10
   3   0  -3   77.29    8.60
   3   0  -3   89.09    7.30
  -2   0   3 1612.14   91.89
   2   0  -3 1468.85   93.09
  -2   0   3 1472.65   93.39
  -2   0   3 1752.72   92.99
   2   0  -3 1665.13   94.39
   2   0  -3 1574.34   92.09
   2   0  -3 1580.24   93.19
   1   0  -3 1099.29   58.69
   1   0  -3  943.21   58.79
  -1   0   3  953.30   58.09
   1   0  -3 1032.50   58.69
  -1   0   3  907.01   58.99
   0   0  -3 2359.36  132.49
   0   0   3 2337.47  133.69
   0   0  -3 2236.58  133.39
   0   0  -3 2298.37  133.49
   0   0   3 2282.27  133.39
   0   0   3 2400.66  132.59
   0   0  -3 2308.87  132.89
   1   0   3 5170.38  276.97
  -1   0  -3 4658.03  275.37
  -1   0  -3 4812.32  277.47
  -1   0  -3 4906.31  276.47
   1   0   3 5018.70  277.57
   1   0   3 4655.93  275.67
   2   0   3 2850.21  162.08
   2   0   3 2877.31  163.08
  -2   0  -3 2756.92  164.38
  -2   0  -3 2941.71  161.88
   2   0   3 2823.72  164.58
  -2   0  -3 2876.51  162.48
   3   0   3   17.60    3.00
   3   0   3   28.60    3.00
  -4   0  -3  220.68   14.40
   4   0   3  217.98   14.30
  -4   0  -3  233.08   16.60
  -5   0  -3  859.71   53.39
  -5   0  -3  892.01   51.09
   5   0   3  837.72   50.79
   6   0   3   18.80    5.10
  -6   0  -3   21.60    5.70
  -6   0  -3   23.80    5.70
   6   0   3   15.80    4.00
  -7   0  -3    0.20    5.20
   7   0   3   -6.60    4.10
  -8   0  -3   18.10    7.60
   8  -1  -3   61.49   11.10
   8  -1  -3   64.49   13.00
   8   1  -3   57.29   12.60
   8   1  -3   63.79   14.40
   7  -1  -3   83.29   10.80
   7  -1  -3   85.69    8.60
   7  -1  -3   52.09   11.60
   7   1  -3   65.29   10.30
   7   1  -3   61.99   11.80
   6  -1  -3   37.00    8.50
   6  -1  -3   39.80    7.70
   6  -1  -3   35.60    6.30
   6  -1  -3   40.30    6.00
   6   1  -3   36.50    8.10
   6   1  -3   38.70    6.90
   5  -1  -3  422.76   26.60
   5  -1  -3  392.36   29.20
   5  -1  -3  428.66   26.20
   5  -1  -3  405.46   28.60
   5   1  -3  417.96   25.10
   5   1  -3  404.66   28.10
   5   1  -3  400.56   29.10
   5   1  -3  433.76   25.40
   4  -1  -3  179.68   15.10
   4  -1  -3  201.18   13.50
   4  -1  -3  178.08   12.90
   4  -1  -3  163.28   14.80
   4   1  -3  203.28   12.60
   4   1  -3  200.18   15.60
   4   1  -3  159.38   14.50
   4   1  -3  183.58   12.10
   3  -1  -3  316.17   20.70
   3  -1  -3  289.77   21.90
   3  -1  -3  323.07   22.50
  -3  -1   3  316.17   19.70
   3  -1  -3  302.57   20.30
   3   1  -3  303.37   19.80
  -3   1   3  332.17   20.50
   3   1  -3  310.57   21.80
   3   1  -3  321.87   22.10
   3   1  -3  350.96   20.20
  -2  -1   3  596.54   35.80
   2  -1  -3  535.75   37.40
   2  -1  -3  660.23   37.80
   2  -1  -3  524.65   36.30
  -2   1   3  635.14   36.40
   2   1  -3  635.14   36.10
   2   1  -3  603.94   37.40
   1  -1  -3 1124.69   65.59
  -1  -1   3 1156.08   66.19
  -1  -1   3 1114.79   64.99
   1  -1  -3 1116.09   66.29
  -1  -1   3 1105.69   65.59
   1  -1  -3 1150.98   65.89
  -1  -1   3 1009.00   64.79
   1  -1  -3 1099.89   65.09
  -1   1   3 1129.69   65.29
   1   1  -3 1104.99   65.79
   1   1  -3 1174.48   65.29
  -1   1   3 1066.99   65.19
   1   1  -3 1099.69   65.39
  -1   1   3 1169.78   66.49
   1   1  -3 1057.99   64.89
   0  -1   3  661.73   42.00
   0  -1  -3  731.33   42.40
   0  -1  -3  718.73   41.20
   0  -1   3  727.63   41.10
   0  -1   3  694.63   41.90
   0  -1  -3  659.43   42.10
   0   1   3  643.84   41.90
   0   1  -3  652.73   41.70
   0   1  -3  735.03   42.20
   0   1   3  715.33   41.40
   0   1  -3  687.43   41.20
   0   1  -3  708.13   41.00
   0   1   3  692.63   42.30
   1  -1   3  589.44   32.00
  -1  -1  -3  509.75   33.80
   1  -1   3  500.35   33.10
   1  -1   3  531.25   33.90
  -1  -1  -3  499.35   33.00
  -1   1  -3  515.35   32.20
   1   1   3  621.94   32.70
   1   1   3  515.45   33.30
   1   1   3  518.65   33.80
  -1   1  -3  590.34   34.10
  -1   1  -3  599.74   33.10
   2  -1   3 3590.34  201.38
  -2  -1  -3 3208.08  197.08
  -2  -1  -3 3521.35  197.58
   2  -1   3 3646.84  198.28
   2  -1   3 3431.06  196.68
  -2  -1  -3 3528.55  199.58
  -2   1  -3 3357.26  199.38
   2   1   3 3508.75  199.68
   2   1   3 3744.13  198.28
   2   1   3 3639.94  197.58
  -2   1  -3 3271.47  196.48
  -2   1  -3 3305.57  197.38
   3   1   3   16.50    2.70
   3   1   3   11.70    2.40
  -4  -1  -3  169.68   12.80
   4  -1   3  203.38   12.60
  -4  -1  -3  201.08   14.80
  -4   1  -3  196.28   12.20
   4   1   3  183.98   13.00
  -4   1  -3  197.48   14.90
  -5  -1  -3   58.99    6.90
   5  -1   3   65.19    5.50
   5   1   3   53.39    6.10
  -5   1  -3   54.59    6.00
  -6  -1  -3   34.20    7.40
   6  -1   3   41.70    5.70
   6  -1   3   37.90    5.00
   6   1   3   35.00    5.40
  -6   1  -3   37.80    7.60
   7  -1   3   23.60    4.80
  -7  -1  -3   22.10    6.50
   7   1   3   17.60    5.30
  -7   1  -3   27.00    6.80
  -8  -1  -3   17.50    7.30
  -8   1  -3   12.90    7.40
   8  -2  -3  114.19   16.40
   8  -2  -3  103.49   14.30
   8   2  -3  114.39   16.10
   7  -2  -3   61.39    8.20
   7  -2  -3   52.29    9.50
   7  -2  -3   51.89   10.40
   7   2  -3   50.39    9.20
   7   2  -3   49.40   10.80
   6  -2  -3    9.30    6.10
   6  -2  -3   12.20    6.40
   6  -2  -3   20.80    4.60
   6   2  -3   14.50    7.00
   6   2  -3   17.00    5.60
   5  -2  -3  194.88   15.30
   5  -2  -3  204.38   17.20
   5  -2  -3  183.98   16.80
   5  -2  -3  203.78   14.90
   5   2  -3  208.68   16.00
   5   2  -3  192.38   16.90
   4  -2  -3 1012.60   57.19
   4  -2  -3  963.50   56.49
   4  -2  -3  929.11   58.79
   4  -2  -3  921.81   58.79
   4   2  -3  846.02   58.19
   4   2  -3  924.01   57.69
   4   2  -3  983.30   54.89
   4   2  -3  988.00   54.69
  -3  -2   3  184.68   11.60
   3  -2  -3  181.18   14.40
   3  -2  -3  169.78   13.00
   3  -2  -3  189.18   14.60
   3  -2  -3  176.08   12.80
   3   2  -3  166.48   13.50
  -3   2   3  189.08   13.10
  -3   2   3  158.88   13.40
   3   2  -3  177.18   14.00
   3   2  -3  182.38   11.70
   3   2  -3  166.68   11.50
   2  -2  -3 4886.41  270.47
   2  -2  -3 4572.24  268.97
  -2  -2   3 4671.53  267.67
   2  -2  -3 4843.02  269.97
  -2  -2   3 4442.86  269.57
  -2   2   3 4747.23  268.67
   2   2  -3 4663.93  269.37
   2   2  -3 4836.02  269.47
  -2   2   3 4718.43  269.27
   2   2  -3 4819.32  267.87
  -1  -2   3 1354.36   76.79
   1  -2  -3 1368.76   78.39
  -1  -2   3 1409.96   77.49
   1  -2  -3 1219.98   76.79
  -1  -2   3 1336.17   77.79
   1  -2  -3 1384.06   77.79
   1  -2  -3 1151.08   77.19
  -1   2   3 1249.97   77.09
   1   2  -3 1286.77   77.39
  -1   2   3 1403.26   78.49
   1   2  -3 1292.47   76.99
   1   2  -3 1342.07   76.79
  -1   2   3 1393.66   77.39
   1   2  -3 1292.57   76.89
   0  -2   3  710.93   43.60
   0  -2   3  732.53   43.40
   0  -2  -3  704.03   43.80
   0  -2  -3  718.53   43.90
   0  -2  -3  736.53   42.60
   0  -2   3  736.43   42.90
   0  -2  -3  714.83   43.40
   0   2  -3  727.93   43.40
   0   2  -3  690.13   43.10
   0   2   3  685.03   43.40
   0   2   3  756.12   44.00
   0   2  -3  717.73   42.40
   0   2   3  728.13   43.00
  -1  -2  -3  161.18   12.40
   1  -2   3  179.68   12.00
   1   2   3  152.08   11.70
   1   2   3  161.48   12.30
  -2  -2  -3 4201.88  252.87
  -2  -2  -3 4457.85  252.97
   2  -2   3 4607.94  253.57
  -2  -2  -3 4190.48  254.57
   2   2   3 4393.26  253.27
  -2   2  -3 4874.91  252.87
   2   2   3 4216.68  254.67
  -2   2  -3 4708.53  254.67
  -3  -2  -3   40.90    5.30
   3  -2   3   40.10    5.00
   3   2   3   32.00    4.60
  -4  -2  -3   91.19    7.60
   4   2   3   81.19    7.50
  -5  -2  -3   67.39    7.60
  -5  -2  -3   71.09    8.20
   5   2   3   59.59    6.80
  -5   2  -3   58.39    8.00
  -6  -2  -3   72.39    9.20
  -6   2  -3   69.79    9.70
   6   2   3   67.49    7.70
  -7  -2  -3   31.90    7.20
   7   2   3   19.00    5.90
  -7   2  -3   21.50    7.00
  -8  -2  -3   66.29   10.80
  -8   2  -3   85.99   12.10
   8  -3  -3   17.10    9.10
   8  -3  -3   13.80    9.30
   8   3  -3   11.70    9.10
   7  -3  -3   14.40    7.10
   7  -3  -3    8.30    5.20
   7  -3  -3   18.70    7.70
   7   3  -3   15.50    6.30
   7   3  -3    9.10    7.40
   6  -3  -3  174.38   16.20
   6  -3  -3  140.29   15.50
   6  -3  -3  149.19   13.10
   6   3  -3  147.59   13.80
   6   3  -3  170.28   16.20
   5  -3  -3  228.88   18.20
   5  -3  -3  223.78   16.30
   5  -3  -3  194.08   17.50
   5   3  -3  182.38   17.00
   5   3  -3  223.08   16.50
   4  -3  -3  883.01   53.79
   4  -3  -3  867.41   52.09
   4  -3  -3  880.51   53.99
   4   3  -3  824.02   52.09
  -4   3   3  841.12   52.69
   4   3  -3  819.62   52.99
   3  -3  -3  613.34   37.40
   3  -3  -3  611.04   39.00
  -3  -3   3  612.84   35.00
   3  -3  -3  612.44   38.50
   3  -3  -3  577.34   36.80
  -3   3   3  565.54   37.00
   3   3  -3  593.44   37.50
  -3   3   3  610.74   37.90
   3   3  -3  586.04   35.00
   3   3  -3  602.54   38.00
   2  -3  -3  127.89   10.70
   2  -3  -3  115.79    9.90
   2  -3  -3  114.89   10.70
  -2  -3   3  121.09    8.60
   2  -3  -3  118.59    9.60
   2   3  -3  132.79    8.80
   2   3  -3  110.69    9.80
  -2   3   3  117.69    9.80
   2   3  -3  111.69    9.80
  -2   3   3  120.69    9.60
   1  -3  -3  647.74   44.20
  -1  -3   3  746.23   43.60
   1  -3  -3  793.52   45.00
   1  -3  -3  726.73   43.90
  -1  -3   3  679.53   44.40
  -1  -3   3  778.12   44.50
   1  -3  -3  767.02   45.50
   1   3  -3  755.62   43.60
  -1   3   3  750.02   44.30
   1   3  -3  720.83   43.90
  -1   3   3  700.63   44.10
   1   3  -3  738.83   44.00
   1   3  -3  694.03   44.20
  -1   3   3  749.23   45.40
   0  -3   3  691.63   43.90
   0  -3  -3  802.02   43.30
   0  -3   3  702.83   43.00
   0  -3  -3  708.83   43.70
   0  -3  -3  710.53   44.40
   0  -3   3  733.63   43.80
   0  -3  -3  714.43   44.40
   0   3   3  770.12   43.60
   0   3  -3  693.63   43.40
   0   3  -3  749.42   43.70
   0   3  -3  736.13   42.90
   0   3  -3  732.03   42.80
   0   3   3  677.93   43.80
   0   3   3  723.93   44.40
  -1  -3  -3  396.46   23.20
  -1  -3  -3  307.97   23.60
   1  -3   3  369.26   24.10
   1  -3   3  336.07   23.20
  -1   3  -3  369.16   21.70
   1   3   3  327.07   23.20
  -1   3  -3  367.26   21.60
  -1   3  -3  392.86   22.80
  -1   3  -3  411.36   23.90
   2  -3   3  139.09   10.20
  -2  -3  -3  146.69    9.50
  -2  -3  -3  120.99   10.60
  -2  -3  -3  123.39    9.30
  -2  -3  -3  108.89    9.30
   2   3   3  142.59    9.70
  -2   3  -3  138.29    9.30
   2   3   3  102.69   10.40
  -2   3  -3  131.99   10.60
  -3  -3  -3  178.98   11.40
   3  -3   3  205.28   13.00
  -3  -3  -3  150.48   13.40
   4  -3   3  123.29    9.80
  -4  -3  -3  103.99    9.50
  -4   3  -3  135.09    9.40
  -5  -3  -3  139.99   12.40
  -5   3  -3  145.59   10.60
   5   3   3  133.29   11.60
  -5   3  -3  161.58   13.40
  -6  -3  -3   73.89    9.10
   6   3   3   67.59    8.50
  -6   3  -3   72.59    9.50
  -7  -3  -3   76.59   10.50
  -7   3  -3   75.39   10.40
   7   3   3   64.49    9.40
   7  -4  -3   80.39   10.30
   7  -4  -3   90.69   12.30
   7  -4  -3   90.89   13.80
   7   4  -3   79.39   10.30
   7   4  -3   81.89   13.20
   6  -4  -3  449.86   29.80
   6  -4  -3  436.06   31.50
   6  -4  -3  450.25   32.10
   6   4  -3  456.45   31.90
   6   4  -3  398.56   28.80
   5  -4  -3   13.90    6.10
   5  -4  -3   22.40    5.60
   5  -4  -3   16.10    6.10
   5   4  -3   17.30    5.00
   5   4  -3   17.10    6.20
   4  -4  -3  343.07   24.90
   4  -4  -3  336.97   23.40
   4  -4  -3  321.77   24.30
  -4   4   3  338.07   23.70
   4   4  -3  344.77   24.20
   4   4  -3  341.67   23.00
   3  -4  -3  499.75   31.60
   3  -4  -3  485.95   32.40
   3  -4  -3  470.85   32.60
  -3  -4   3  492.75   28.50
   3   4  -3  472.65   31.60
   3   4  -3  492.45   28.40
   3   4  -3  483.35   31.10
  -3   4   3  488.45   31.60
  -2  -4   3  465.65   27.90
   2  -4  -3  491.25   29.80
   2  -4  -3  472.05   30.10
   2  -4  -3  491.85   31.20
   2   4  -3  463.75   27.80
   2   4  -3  478.25   29.70
   2   4  -3  449.16   29.30
  -2   4   3  417.66   29.20
  -2   4   3  443.26   29.70
  -1  -4   3 1507.75   82.29
   1  -4  -3 1281.57   82.29
   1  -4  -3 1558.34   84.59
   1  -4  -3 1320.37   83.19
  -1  -4   3 1392.46   83.19
  -1  -4   3 1527.25   83.19
   1  -4  -3 1593.74   84.09
  -1   4   3 1353.06   83.79
  -1   4   3 1409.86   82.99
   1   4  -3 1281.77   81.69
   1   4  -3 1377.56   82.59
  -1   4   3 1429.06   82.99
   1   4  -3 1387.76   82.49
   0  -4   3  857.11   53.09
   0  -4   3  901.01   52.29
   0  -4  -3  832.62   53.49
   0  -4   3  923.51   53.19
   0  -4  -3  882.91   53.79
   0  -4  -3  881.21   52.99
   0  -4  -3  905.41   52.39
   0   4  -3  892.01   52.59
   0   4  -3  902.31   51.89
   0   4  -3  831.82   52.39
   0   4   3  786.72   52.89
   0   4  -3  907.91   51.99
   0   4   3  958.00   53.89
   0   4   3  927.41   52.89
  -1  -4  -3  102.49   10.00
   1  -4   3  133.19    8.50
   1   4   3  126.99   10.20
  -2  -4  -3  334.47   21.80
   2   4   3  341.37   22.30
  -2   4  -3  351.96   21.70
  -2   4  -3  364.66   23.50
  -3  -4  -3  424.56   24.30
   3  -4   3  380.86   25.60
  -3  -4  -3  401.36   25.20
  -4  -4  -3  340.57   24.50
  -4   4  -3  336.77   25.00
  -4   4  -3  408.96   23.40
   5  -4   3   15.40    4.70
  -5  -4  -3   11.00    4.40
   5   4   3   12.80    4.20
  -5   4  -3    9.90    4.60
  -5   4  -3    4.20    3.40
   6  -4   3  105.29   10.00
  -6  -4  -3   72.19    9.70
   6   4   3   79.69   10.00
  -6   4  -3  101.29    8.60
  -6   4  -3  107.59   11.50
  -7  -4  -3   44.30    8.80
  -7   4  -3   54.69    9.70
   7   4   3   50.49    8.50
   7  -5  -3  132.09   17.60
   7  -5  -3  140.79   14.20
   7  -5  -3  142.19   16.90
   7   5  -3  172.68   17.30
   7   5  -3  156.38   13.80
   6  -5  -3   86.19   12.70
   6  -5  -3   73.19   12.20
   6  -5  -3   72.09    9.80
   6   5  -3   96.99   11.80
   6   5  -3   97.09   10.40
   5  -5  -3  272.77   19.80
   5  -5  -3  246.58   21.20
   5  -5  -3  262.67   21.10
   5   5  -3  260.77   20.70
  -5   5   3  261.47   20.20
   5   5  -3  259.57   18.80
   4  -5  -3   59.19    9.30
   4  -5  -3   65.49    7.80
   4  -5  -3   49.40    8.60
  -4   5   3   74.39    8.70
   4   5  -3   48.60    8.30
   4   5  -3   77.89    8.00
  -3  -5   3    4.80    1.50
   3  -5  -3    7.70    4.00
   3  -5  -3    2.80    3.00
   3  -5  -3    6.50    3.10
   3   5  -3    4.70    1.30
   3   5  -3   10.70    3.90
   3   5  -3    0.30    2.70
  -3   5   3    3.60    3.40
  -3   5   3    6.10    3.30
   2  -5  -3  520.85   34.40
  -2  -5   3  524.55   32.10
   2  -5  -3  561.74   35.60
  -2   5   3  558.14   35.40
   2   5  -3  566.64   32.10
   2   5  -3  489.75   33.20
  -2   5   3  516.95   34.00
   2   5  -3  555.64   34.00
  -1  -5   3 1794.12   98.89
   1  -5  -3 1725.33  100.09
  -1  -5   3 1697.73   97.89
   1  -5  -3 1796.82   99.79
  -1   5   3 1708.03   99.89
  -1   5   3 1673.13   98.69
   1   5  -3 1625.74   97.49
   1   5  -3 1576.94   97.99
   1   5  -3 1629.74   98.19
   0  -5   3  645.54   43.70
   0  -5  -3  676.83   43.30
   0  -5   3  727.63   42.80
   0  -5  -3  641.54   43.20
   0  -5  -3  668.43   41.90
   0  -5   3  720.73   41.90
   0  -5  -3  667.33   42.60
   0   5  -3  736.23   42.40
   0   5  -3  735.73   41.40
   0   5   3  734.53   43.50
   0   5  -3  690.83   41.90
   0   5   3  709.13   42.50
  -1  -5  -3  955.80   56.29
   1   5   3  911.21   56.19
  -1   5  -3  989.60   55.89
  -1   5  -3 1010.40   54.39
   1   5   3  842.42   56.29
   2  -5   3  327.17   24.90
  -2  -5  -3  412.56   24.90
  -2  -5  -3  386.56   24.50
  -2   5  -3  414.76   24.70
  -2   5  -3  432.46   26.30
   2   5   3  388.06   25.30
  -3  -5  -3    8.90    2.90
  -3  -5  -3    9.80    2.50
   3  -5   3    5.30    3.20
  -3  -5  -3   10.10    3.50
   3   5   3    8.40    3.30
  -3   5  -3    8.10    3.20
  -3   5  -3    5.90    2.80
   4  -5   3  159.18   12.10
  -4  -5  -3  146.69   12.50
  -4   5  -3  137.49   11.20
   4   5   3  135.09   12.00
  -4   5  -3  163.68   13.40
  -5  -5  -3  281.97   19.50
   5  -5   3  295.07   19.00
  -5   5  -3  256.17   18.30
   5   5   3  230.08   18.70
  -5   5  -3  250.17   19.80
  -6  -5  -3  198.28   16.00
  -6   5  -3  206.68   15.40
  -6   5  -3  184.48   17.20
   6   5   3  205.78   16.50
  -7  -5  -3  229.08   18.80
   7   5   3  247.28   19.80
  -7   5  -3  234.08   20.00
   7  -6  -3   49.90   10.90
   7  -6  -3   45.80   11.50
   7  -6  -3   35.30    8.50
   7   6  -3   41.70    8.20
   7   6  -3   37.00   10.10
   6  -6  -3   58.29    9.70
   6  -6  -3   68.29   11.90
   6  -6  -3   81.69   12.40
   6   6  -3   68.19   11.20
   6   6  -3   82.19    9.70
   5  -6  -3   97.49   13.60
   5  -6  -3   70.89    9.20
   5  -6  -3   82.89   11.90
  -5   6   3   93.69   10.50
   5   6  -3   86.99   11.00
   5   6  -3   88.59    9.60
   4  -6  -3   24.70    5.80
   4  -6  -3   43.90    7.80
   4  -6  -3   31.80    6.00
  -3  -6   3  288.77   16.20
   3  -6  -3  255.07   20.70
   3  -6  -3  297.57   20.20
   3   6  -3  260.07   16.00
   3   6  -3  243.78   18.50
  -3   6   3  259.17   19.50
   3   6  -3  251.77   19.20
  -3   6   3  285.17   21.10
   2  -6  -3   69.19    8.30
   2  -6  -3   60.89    7.50
  -2  -6   3   74.39    6.20
  -1  -6   3  552.24   33.70
   1  -6  -3  575.94   35.70
  -1  -6   3  588.04   34.80
   1  -6  -3  560.04   36.10
  -1   6   3  519.35   34.30
   1   6  -3  511.85   33.70
  -1   6   3  563.34   35.80
   1   6  -3  522.45   33.70
   1   6  -3  538.75   33.20
   0  -6  -3  895.71   56.69
   0  -6  -3  861.41   56.59
   0  -6   3  941.61   55.99
   0  -6   3  949.11   55.09
   0   6  -3  950.80   55.29
   0   6  -3  966.10   54.39
   0   6  -3  941.21   55.19
   0   6   3  919.71   55.69
   0   6   3  899.41   56.49
  -1  -6  -3  396.06   24.90
   1  -6   3  349.17   23.50
   1   6   3  370.06   24.90
   1   6   3  369.86   25.30
  -1   6  -3  394.86   24.40
  -1   6  -3  418.76   23.00
  -2  -6  -3  703.03   41.20
  -2  -6  -3  609.54   38.80
  -2  -6  -3  731.23   40.30
  -2   6  -3  607.14   40.20
   2   6   3  619.94   39.40
  -2   6  -3  615.34   39.00
   2   6   3  635.64   39.80
  -3  -6  -3   23.00    5.10
  -3  -6  -3   30.80    4.60
  -4  -6  -3  892.71   51.79
  -4   6  -3  824.42   50.29
  -4   6  -3  829.52   51.99
   4   6   3  780.82   50.99
  -5  -6  -3   62.59    8.20
  -5   6  -3   61.59    8.20
   5   6   3   58.59    8.80
  -5   6  -3   61.09    9.70
  -6  -6  -3  128.59   12.60
  -6   6  -3  143.39   12.70
   6   6   3  134.59   13.70
  -6   6  -3  175.18   15.20
  -7  -6  -3   74.99   10.00
  -7   6  -3   81.09   12.10
   7   6   3   64.99   11.20
   7  -7  -3  118.09   16.30
   7  -7  -3  108.49   12.90
   7  -7  -3  107.29   16.10
   7   7  -3   96.99   12.00
   7   7  -3   84.39   14.60
   6  -7  -3   19.00    6.10
   6  -7  -3   15.60    7.10
   6  -7  -3   16.40    7.90
   6   7  -3   19.60    5.70
   6   7  -3    4.00    5.80
   5  -7  -3   25.20    6.70
   5  -7  -3   19.90    5.60
   5  -7  -3   25.10    7.90
  -5   7   3   42.20    8.10
   4  -7  -3   99.99   11.80
   4  -7  -3   94.99   12.10
   4  -7  -3   96.29   11.00
  -4   7   3  110.19   10.90
  -4   7   3  110.79   12.30
   4   7  -3  128.69   10.70
   4   7  -3  121.59   11.50
   3  -7  -3  111.19   11.60
  -3  -7   3  115.79    8.30
   3  -7  -3  118.99   12.90
  -3   7   3  124.39   12.60
   3   7  -3  133.99   11.60
   3   7  -3  143.29    8.40
  -3   7   3  128.69   11.50
   3   7  -3  129.29   10.80
  -2  -7   3  122.69    9.90
   2  -7  -3  129.39   13.10
   2  -7  -3  138.09   12.30
   2   7  -3  156.28   11.70
  -2   7   3  137.59   12.80
   2   7  -3  150.48   11.20
  -2   7   3  124.99   11.40
   1  -7  -3  840.22   49.99
  -1  -7   3  823.92   47.30
   1   7  -3  694.83   46.90
  -1   7   3  800.32   49.40
   1   7  -3  739.13   46.90
  -1   7   3  793.22   48.10
   0  -7   3  112.79    9.30
   0  -7  -3   95.89   10.30
   0  -7  -3  103.89   10.30
   0   7  -3  116.89    8.60
   0   7   3  116.49    9.90
   0   7  -3  117.79    9.40
   0   7  -3  108.99    9.30
   0   7   3  110.49   10.70
   1   7   3  311.57   20.70
   1   7   3  286.37   20.90
  -2  -7  -3  185.08   13.90
  -2  -7  -3  154.28   13.70
   2  -7   3  167.68   11.10
  -2  -7  -3  174.88   12.50
   2   7   3  173.08   13.50
  -2   7  -3  182.78   12.90
   2   7   3  160.58   13.10
  -2   7  -3  178.28   13.90
  -2   7  -3  166.78   10.70
  -3  -7  -3  173.58   11.90
  -3  -7  -3  179.08   13.20
  -3  -7  -3  167.98   14.00
   3   7   3  165.18   12.60
   3   7   3  157.48   13.50
  -3   7  -3  177.18   13.10
  -3   7  -3  182.68   14.30
  -4  -7  -3  180.98   15.40
   4   7   3  184.48   15.40
  -4   7  -3  188.98   15.90
  -4   7  -3  214.18   15.10
  -5  -7  -3  368.76   24.40
  -5   7  -3  352.26   25.30
  -5   7  -3  343.57   23.70
   5   7   3  305.47   24.10
  -6  -7  -3  169.88   14.80
   6   7   3  192.68   16.80
  -6   7  -3  182.68   15.50
  -6   7  -3  168.38   16.70
  -7  -7  -3   26.90    7.50
   7   7   3   23.30    8.20
  -7   7  -3   19.50    7.20
   7  -8  -3   28.00    8.30
   7  -8  -3   16.20    8.70
   7  -8  -3   24.80   10.40
   7   8  -3   35.00    9.80
   7   8  -3   30.50    7.40
   6  -8  -3  118.19   15.00
   6  -8  -3  121.69   13.90
   6  -8  -3  133.29   16.30
   6   8  -3  112.59   14.40
   6   8  -3  127.49   12.30
   5  -8  -3   10.30    6.30
   5  -8  -3   14.10    5.30
   5  -8  -3   12.20    5.80
  -5   8   3   16.80    5.40
  -5   8   3    0.50    5.70
   5   8  -3   14.80    5.80
   4  -8  -3  537.75   38.40
   4  -8  -3  613.64   39.80
   4  -8  -3  598.54   40.50
   4   8  -3  535.95   36.40
  -4   8   3  667.03   41.00
   4   8  -3  566.74   38.20
  -4   8   3  569.44   38.10
   3  -8  -3  109.39   12.10
   3  -8  -3  103.69   11.00
  -3  -8   3  100.29    7.50
   2  -8  -3  139.09   12.10
  -2  -8   3  117.39    9.30
   2  -8  -3  122.99   12.60
  -2   8   3  125.99   12.40
   2   8  -3  118.29    8.80
   2   8  -3  102.49    9.80
   2   8  -3  105.59   10.10
  -2   8   3  116.29   10.80
  -1  -8   3  789.42   51.49
   1   8  -3  967.50   52.39
  -1   8   3  813.02   53.79
   0  -8  -3  433.66   31.70
   0  -8  -3  453.45   31.70
   0  -8   3  464.55   30.00
   0   8  -3  481.15   30.00
   0   8   3  462.65   31.80
   0   8  -3  475.85   29.10
   0   8  -3  526.35   30.20
   0   8   3  469.15   30.80
  -1  -8  -3 2093.39  111.39
   1  -8   3 2088.89  108.59
  -1  -8  -3 2009.60  111.39
  -1   8  -3 1739.63  107.29
   1   8   3 1854.61  109.89
  -1   8  -3 1654.33  109.09
  -1   8  -3 1756.52  108.89
   1   8   3 1837.02  110.39
  -2  -8  -3    8.60    3.50
   2  -8   3    6.60    2.20
  -2  -8  -3    5.50    3.40
   2   8   3   14.30    4.10
  -3  -8  -3  470.25   29.80
  -3  -8  -3  438.56   26.70
  -3   8  -3  425.56   29.30
   3   8   3  425.06   27.90
   3   8   3  405.46   28.80
  -3   8  -3  432.76   28.10
  -4  -8  -3  334.97   21.20
  -4  -8  -3  327.67   23.30
   4   8   3  296.47   23.20
  -4   8  -3  340.37   22.80
  -5  -8  -3  177.28   14.90
  -5   8  -3  176.38   15.10
  -5   8  -3  174.68   15.70
   5   8   3  167.88   15.60
  -6  -8  -3  183.38   15.60
  -6   8  -3  183.78   17.30
  -6   8  -3  175.68   16.20
   6   8   3  188.48   17.70
  -7  -8  -3   48.80    8.50
  -7   8  -3   58.19   11.20
   7   8   3   44.40   10.00
   7  -9  -3   53.59   13.70
   7  -9  -3   59.99   11.00
   7  -9  -3   63.99   12.10
   7   9  -3   45.30   12.00
   7   9  -3   48.80    8.90
   6  -9  -3   55.39   10.70
   6  -9  -3   62.49   13.00
   6  -9  -3   79.09   13.10
  -6   9   3   67.09   11.00
   6   9  -3   48.40    8.10
   6   9  -3   71.19   12.50
   5  -9  -3  122.69   13.70
   5  -9  -3  135.99   14.60
   5  -9  -3  129.09   15.20
  -5   9   3  126.29   13.60
   5   9  -3  132.29   13.90
   5   9  -3   95.49   11.20
  -5   9   3  164.58   16.20
   4  -9  -3  192.18   17.90
   4  -9  -3  214.78   19.80
   4   9  -3  227.48   16.80
  -4   9   3  209.78   19.30
   4   9  -3  221.48   17.90
  -4   9   3  224.58   17.90
   3  -9  -3  880.01   57.29
  -3  -9   3  956.70   51.29
  -3  -9   3  866.91   51.19
   3  -9  -3  860.81   55.79
   3   9  -3  849.61   51.19
  -3   9   3  903.51   55.19
   3   9  -3  855.81   54.19
   3   9  -3  768.72   53.09
  -3   9   3  968.80   57.39
   2  -9  -3  393.76   30.00
   2  -9  -3  385.76   29.00
  -2  -9   3  408.96   26.40
  -2   9   3  382.36   29.40
  -2   9   3  422.26   28.30
   2   9  -3  471.45   27.90
   2   9  -3  431.66   27.40
   1  -9  -3  417.16   28.80
   1  -9  -3  431.46   29.50
   1   9  -3  399.26   26.20
   1   9  -3  412.66   26.00
  -1   9   3  394.86   28.80
   1   9  -3  382.86   26.40
  -1   9   3  402.96   27.40
   0  -9  -3  159.48   14.60
   0  -9  -3  174.68   15.10
   0   9  -3  185.28   13.30
   0   9   3  159.08   13.70
   0   9   3  166.28   14.80
   0   9  -3  174.18   12.30
   0   9  -3  171.48   13.20
  -1  -9  -3  252.77   21.60
   1  -9   3  282.37   19.70
  -1   9  -3  316.07   19.10
  -1   9  -3  335.17   21.30
   1   9   3  297.57   21.40
  -1   9  -3  312.77   20.80
   1   9   3  292.87   21.80
   2  -9   3  532.55   30.40
  -2  -9  -3  495.55   33.00
  -2  -9  -3  449.56   33.10
  -2   9  -3  505.55   29.80
   2   9   3  487.15   32.60
  -2   9  -3  457.55   32.40
  -2   9  -3  493.85   31.70
   2   9   3  540.25   33.20
  -3   9  -3  454.55   30.10
   3   9   3  426.76   28.90
  -4  -9  -3  205.48   13.00
  -4  -9  -3  182.48   15.60
  -4  -9  -3  206.48   14.60
   4   9   3  154.88   15.40
   4   9   3  163.98   13.80
  -4   9  -3  196.88   15.30
  -5  -9  -3   17.00    5.60
   5   9   3   15.00    5.80
  -5   9  -3   19.60    5.50
  -5   9  -3   16.30    6.10
  -6  -9  -3   42.50    7.80
   6   9   3   54.39   10.70
  -6   9  -3   53.09   10.10
  -6   9  -3   55.89    9.40
   7   9   3   30.20   10.10
  -7   9  -3   51.79   11.00
  -7   9  -3   10.40    9.40
   7 -10  -3    3.50    7.60
   7 -10  -3   -6.50    8.50
   7 -10  -3   -7.60    9.80
   7  10  -3   -6.20    7.30
   7  10  -3   -1.70    7.90
   6 -10  -3  133.29   15.60
   6 -10  -3  121.59   17.70
   6 -10  -3  107.69   13.70
   6  10  -3  113.09   14.60
  -6  10   3  135.99   15.00
   6  10  -3  100.49   12.20
   5 -10  -3   20.80    7.80
   5 -10  -3   28.30    9.10
   5 -10  -3   29.60    8.10
   5  10  -3   26.80    7.70
   5  10  -3   28.60    6.20
  -5  10   3   28.30    9.10
  -5  10   3   22.20    7.40
   4 -10  -3   27.30    8.30
   4 -10  -3   20.30    6.80
  -4  10   3   16.60    5.70
   4  10  -3   19.80    5.20
  -4  10   3   36.70    9.10
   4  10  -3   17.30    5.80
  -3 -10   3  176.98   13.40
  -3 -10   3  214.98   13.50
   3 -10  -3  200.98   17.60
   3 -10  -3  205.28   18.90
  -3  10   3  184.08   16.40
   3  10  -3  220.68   16.40
  -3  10   3  209.58   18.60
   3  10  -3  193.68   15.20
  -2 -10   3 1033.30   61.69
   2 -10  -3 1069.29   66.29
   2 -10  -3 1080.89   65.19
  -2  10   3 1069.09   63.89
   2  10  -3 1064.19   62.79
  -2  10   3  951.10   64.99
   2  10  -3  979.40   60.99
   1 -10  -3  259.87   20.90
   1 -10  -3  270.17   20.10
   1  10  -3  221.48   17.60
   1  10  -3  235.78   17.00
  -1  10   3  232.18   18.30
   1  10  -3  241.98   17.20
  -1  10   3  252.07   20.20
   0 -10  -3  130.59   13.20
   0  10  -3  144.59   10.80
   0  10  -3  154.78   11.90
   0  10   3  136.99   13.50
   0  10  -3  127.39   11.60
   0  10   3  128.19   12.00
   1 -10   3  140.79   12.00
   1  10   3  135.09   13.70
   1  10   3  142.49   13.20
  -1  10  -3  167.48   11.40
  -1  10  -3  176.38   13.00
  -1  10  -3  157.28   13.00
   2 -10   3  556.04   36.90
   2  10   3  596.44   39.60
   2  10   3  651.33   39.90
  -2  10  -3  641.84   36.60
  -3 -10  -3  173.58   16.00
  -3 -10  -3  197.08   16.20
   3 -10   3  172.18   12.70
   3  10   3  240.28   17.20
   3  10   3  220.28   16.40
  -3  10  -3  228.18   17.00
  -3  10  -3  175.68   12.40
  -4 -10  -3    7.80    4.50
  -4 -10  -3    2.60    4.30
  -4 -10  -3   -2.70    4.10
   4  10   3   -1.00    4.60
  -4  10  -3    5.60    4.50
   4  10   3    5.30    4.30
  -4  10  -3    8.30    4.40
  -5 -10  -3   49.00    8.30
   5  10   3   47.30    9.40
  -5  10  -3   57.79   10.30
  -5  10  -3   63.99    9.70
  -6 -10  -3    8.00    6.10
   6  10   3   -1.80    7.70
  -6  10  -3    3.00    6.80
  -6  10  -3    7.70    6.80
   6 -11  -3   41.90   11.00
   6 -11  -3   39.80    9.50
   6 -11  -3   25.70   10.20
  -6  11   3   36.20    9.30
   6  11  -3   22.80    8.30
   6  11  -3   41.10    8.90
  -6  11   3   13.90    9.30
   5 -11  -3  120.49   16.60
   5 -11  -3  119.09   17.00
   5 -11  -3  125.09   14.90
   5  11  -3  102.09   12.90
   5  11  -3  121.29   12.20
  -5  11   3  128.69   13.90
  -5  11   3  137.59   18.70
   4 -11  -3  289.87   25.20
   4 -11  -3  270.77   22.90
   4  11  -3  248.68   20.00
  -4  11   3  295.47   22.50
  -4  11   3  269.67   23.90
   4  11  -3  285.67   21.60
   3 -11  -3  242.18   21.40
   3 -11  -3  221.98   19.40
  -3 -11   3  242.68   15.20
  -3 -11   3  226.08   15.40
   3  11  -3  190.88   16.70
   3  11  -3  202.28   15.20
  -3  11   3  266.87   21.60
  -3  11   3  224.88   18.50
   3  11  -3  230.08   18.20
   2 -11  -3  478.85   32.50
   2 -11  -3  497.75   34.10
  -2  11   3  467.95   33.00
   2  11  -3  448.46   29.90
  -2  11   3  438.66   30.70
   2  11  -3  423.56   28.30
   2  11  -3  399.46   29.20
   1  11  -3   49.60    8.10
   1  11  -3   53.29    7.60
   1  11  -3   45.80    6.10
   0 -11  -3 1799.82  109.89
   0  11   3 1738.23  109.69
   0  11  -3 1773.22  107.49
   0  11   3 1756.92  108.39
   0  11  -3 1886.91  106.29
   0  11  -3 1993.60  107.69
  -1 -11  -3   76.39    9.60
  -1  11  -3   62.59    7.70
  -1  11  -3   69.09    6.90
   1  11   3   72.29   11.30
  -1  11  -3   62.99    7.70
   1  11   3   71.49    8.50
   2  11   3  206.08   16.90
  -2  11  -3  201.08   14.00
   2  11   3  169.28   16.50
  -2  11  -3  225.78   16.30
  -3 -11  -3   42.00    8.20
  -3 -11  -3   38.00    7.70
  -3  11  -3   55.89    5.40
  -4 -11  -3  158.88   14.80
  -4 -11  -3  142.59   14.10
  -4  11  -3  151.08   15.10
  -4  11  -3  189.68   15.30
   4  11   3  160.98   15.50
   4  11   3  147.09   13.60
  -5 -11  -3   52.89    8.50
  -5  11  -3   62.09   10.40
  -5  11  -3   66.19   11.50
   5  11   3   73.59   12.00
  -6 -11  -3    5.10    6.30
   6  11   3    4.30    8.20
  -6  11  -3    5.30    7.10
  -6  11  -3    1.10    6.70
   6 -12  -3  103.79   15.50
   6 -12  -3   80.19   13.70
   6 -12  -3   97.49   17.30
  -6  12   3  101.49   17.30
   6  12  -3   98.29   12.80
  -6  12   3  116.19   15.50
   6  12  -3   82.69   13.30
   5 -12  -3   34.50    9.20
   5 -12  -3   38.80   11.10
   5 -12  -3   40.60    9.90
  -5  12   3   36.80   11.00
  -5  12   3   39.00    9.30
   5  12  -3   39.60    9.00
   5  12  -3   43.40    8.30
   4 -12  -3   27.80    9.10
   4 -12  -3   36.60    8.90
   4  12  -3   32.70    7.40
  -4  12   3   45.40    8.90
   4  12  -3   43.50    8.70
  -4  12   3   17.00    8.30
  -3 -12   3  273.67   17.20
   3 -12  -3  245.08   23.00
   3 -12  -3  247.08   21.40
  -3 -12   3  257.47   17.60
  -3  12   3  293.97   21.50
   3  12  -3  224.98   17.20
  -3  12   3  281.87   23.40
   3  12  -3  263.17   20.00
   3  12  -3  224.38   19.00
   2 -12  -3  972.00   64.99
   2 -12  -3 1090.19   67.29
  -2  12   3  975.10   63.49
  -2  12   3 1071.49   66.19
   2  12  -3  992.60   62.19
   2  12  -3 1108.99   61.59
   2  12  -3  942.11   62.39
   1 -12  -3  824.32   49.00
   1  12  -3  629.64   44.90
   1  12  -3  731.13   44.60
  -1  12   3  736.03   46.40
  -1  12   3  704.73   48.20
   1  12  -3  693.83   44.60
   0 -12  -3  718.33   48.30
   0  12   3  720.83   48.40
   0  12  -3  710.33   44.50
   0  12  -3  745.13   46.10
   0  12  -3  757.52   45.70
   0  12   3  707.43   46.80
   1  12   3  431.86   33.40
  -1  12  -3  534.35   33.70
  -1  12  -3  514.35   31.60
   1  12   3  471.05   34.90
  -1  12  -3  552.44   33.70
   2 -12   3  684.03   47.30
  -2  12  -3  778.22   47.60
  -2  12  -3  744.93   44.40
  -2  12  -3  807.02   47.30
   2  12   3  728.43   47.60
   2  12   3  669.23   47.50
  -3 -12  -3   65.39   10.50
  -3 -12  -3   90.49   11.80
   3 -12   3   91.79    8.40
   3  12   3  108.59   11.40
  -3  12  -3   70.19    7.60
  -4 -12  -3   36.60    7.90
  -4 -12  -3   55.19    9.60
   4  12   3   38.80    8.20
   4  12   3   46.90    9.30
  -4  12  -3   44.90    8.70
  -4  12  -3   52.09    9.20
  -5 -12  -3   52.39    9.30
  -5 -12  -3   49.40    8.40
  -5  12  -3   56.19   11.00
   5  12   3   45.90   10.60
  -5  12  -3   41.90    9.00
  -6 -12  -3   53.19    9.60
  -6  12  -3   32.80    9.70
  -6  12  -3   62.89   11.70
   6  12   3   43.10   11.30
   6 -13  -3   63.49   15.10
   6 -13  -3   66.89   13.70
   6 -13  -3   78.99   13.50
   6  13  -3   70.09   13.30
  -6  13   3   72.29   15.30
  -6  13   3   90.99   14.20
   6  13  -3   51.29   10.30
   5 -13  -3   21.70   10.50
   5 -13  -3    8.40    8.30
   5 -13  -3    8.30    7.50
  -5  13   3    4.00    6.60
   5  13  -3   19.60    8.00
  -5  13   3   10.30    8.40
   5  13  -3    4.70    6.30
   4 -13  -3    9.10    7.40
   4 -13  -3    9.80    6.20
  -4  13   3    7.70    7.70
  -4  13   3   21.50    6.70
   3 -13  -3  234.98   22.90
  -3 -13   3  269.57   19.00
  -3 -13   3  312.37   20.20
  -3  13   3  311.17   23.10
   2 -13  -3  185.18   19.80
   2 -13  -3  193.68   19.00
  -2 -13   3  216.28   16.50
   2  13  -3  241.88   17.90
  -2  13   3  211.38   20.40
  -2  13   3  206.38   18.40
   2  13  -3  224.78   17.90
   2  13  -3  244.38   16.80
   1  13  -3  614.14   39.20
  -1  13   3  712.03   41.60
   1  13  -3  540.25   39.40
  -1  13   3  609.84   42.90
   1  13  -3  603.34   39.00
   0 -13  -3  629.04   44.90
   0  13   3  650.53   43.80
   0  13  -3  670.23   41.40
   0  13   3  686.33   45.90
   0  13  -3  679.73   42.80
   0  13  -3  679.03   43.10
  -1  13  -3  407.46   27.00
  -1  13  -3  381.86   24.90
  -1  13  -3  380.06   26.70
   1  13   3  326.77   26.90
  -2 -13  -3  282.97   23.00
  -2  13  -3  271.07   21.30
   2  13   3  259.87   21.70
  -2  13  -3  277.87   18.90
   2  13   3  297.77   22.90
  -2  13  -3  279.57   21.60
  -3 -13  -3  982.70   58.49
   3 -13   3  962.90   54.49
  -3  13  -3  848.62   53.49
  -3  13  -3  915.01   57.39
   3  13   3  933.31   58.49
  -3  13  -3  808.12   56.99
   3  13   3  886.21   57.49
  -4 -13  -3  165.48   15.40
  -4  13  -3  133.39   14.20
   4  13   3  178.48   16.80
  -4  13  -3  137.59   14.70
   4  13   3  137.79   14.40
  -4  13  -3  117.19   10.50
  -5 -13  -3   24.30    8.10
  -5 -13  -3   30.60    7.90
   5  13   3   23.60    9.30
  -5  13  -3   13.80    7.50
  -5  13  -3   31.70    8.60
   5  13   3   20.80    7.50
  -6 -13  -3   10.80   11.60
  -6  13  -3    5.60    8.70
  -6  13  -3    7.60    8.50
   6  13   3   12.60    9.50
   5 -14  -3   39.30   11.10
   5 -14  -3   20.80    8.40
   5 -14  -3   29.70   11.70
   5  14  -3   32.60    9.30
  -5  14   3   24.80   11.30
  -5  14   3   26.10    8.40
   5  14  -3   33.60    9.00
   4 -14  -3  104.89   17.10
   4 -14  -3  109.69   14.20
  -4  14   3  105.69   14.60
  -4  14   3  110.79   17.70
   4  14  -3  124.29   13.10
   4  14  -3   98.09   12.10
  -3 -14   3   11.40    4.10
   3 -14  -3   11.00    6.50
   3 -14  -3   19.20    8.80
   3  14  -3   30.00    7.50
  -3  14   3   17.20    7.80
  -3  14   3   15.20    5.80
   3  14  -3   19.60    5.70
   2 -14  -3   37.10    8.80
  -2 -14   3   40.30    7.00
  -2  14   3   48.40   11.00
  -2  14   3   40.10    7.90
   2  14  -3   66.19    9.30
   2  14  -3   50.09    8.60
   1 -14  -3   44.80   10.00
   1  14  -3   71.59    9.00
   1  14  -3   72.79    8.50
   1  14  -3   71.39    9.30
  -1  14   3   48.30   10.20
   0 -14  -3  306.77   25.00
   0  14   3  291.37   23.50
   0  14  -3  296.77   22.50
   0  14   3  323.67   25.90
   0  14  -3  280.57   22.50
   0  14  -3  309.97   21.30
  -1 -14  -3  117.69   13.60
   1  14   3  116.59   14.00
  -1  14  -3  114.19   12.10
   1  14   3  107.29   12.50
  -1  14  -3  109.09   10.10
  -1  14  -3  107.69   11.80
  -2 -14  -3   79.39   12.00
   2  14   3   83.89   12.30
   2  14   3   81.39   11.90
  -2  14  -3   70.79    9.80
  -2  14  -3   56.29    7.70
  -2  14  -3   74.89   11.40
  -3 -14  -3   75.79   11.80
   3  14   3   81.69   12.30
  -3  14  -3   54.59   10.10
   3  14   3   67.99   11.70
  -3  14  -3   51.19   10.30
  -3  14  -3   60.29    7.80
  -4 -14  -3  121.69   14.40
  -4 -14  -3  149.99   16.30
  -4  14  -3   95.19   10.60
   4  14   3  156.78   16.40
  -4  14  -3  134.19   14.70
   4  14   3  139.89   15.30
  -4  14  -3  105.29   13.80
  -5 -14  -3   -0.90    7.20
   5  14   3    8.50    8.00
  -5  14  -3    4.70    7.20
  -5  14  -3   -2.00    7.40
   5 -15  -3   10.30    8.60
   5 -15  -3   26.00   12.40
  -5  15   3   28.60   11.60
   5  15  -3   24.40    9.90
  -5  15   3   28.00    8.80
   5  15  -3   18.10    7.80
   4 -15  -3    9.60    7.70
   4 -15  -3   21.50   11.10
   4  15  -3   35.10    8.60
  -4  15   3   12.30    7.50
  -4  15   3   22.70   10.00
   4  15  -3   11.90    6.70
  -3 -15   3   94.39    9.80
   3 -15  -3  109.89   18.10
   3 -15  -3   87.29   15.00
   3  15  -3  107.39   12.70
  -3  15   3   88.09   16.00
  -3  15   3  116.69   13.90
   3  15  -3  123.39   13.00
   2 -15  -3   82.29   13.60
  -2 -15   3   87.09    9.50
  -2  15   3   87.09   12.90
   2  15  -3   84.99   11.30
  -2  15   3  109.79   16.70
   2  15  -3   84.69   10.30
   2  15  -3  100.39   11.30
   1 -15  -3   55.29   10.40
  -1 -15   3   64.29    9.80
   1  15  -3   64.89   10.70
   1  15  -3   60.89    9.40
   1  15  -3   67.39    9.10
  -1  15   3   53.79   11.90
   0 -15  -3  359.86   29.70
   0  15  -3  342.07   27.50
   0  15   3  400.66   28.60
   0  15  -3  394.66   27.70
   0  15  -3  416.16   26.60
   0  15   3  356.76   30.40
  -1 -15  -3   24.90    7.80
   1  15   3   42.90    8.60
  -1  15  -3   49.40    8.90
  -1  15  -3   46.70    7.30
  -1  15  -3   34.20    7.90
   1  15   3   32.40    9.60
  -2 -15  -3   75.89   12.40
  -2  15  -3   79.69   12.40
   2  15   3   93.89   14.50
  -2  15  -3   88.69   11.40
   2  15   3   84.79   12.20
  -2  15  -3   87.29    9.20
  -3 -15  -3  116.49   14.90
  -3  15  -3  141.49   15.10
   3  15   3  164.88   16.50
  -3  15  -3  115.89   11.50
   3  15   3  131.69   16.30
  -3  15  -3  124.69   14.50
  -4 -15  -3   72.39   11.70
   4  15   3   69.69   12.20
  -4  15  -3   70.09   12.60
  -4  15  -3   44.90   11.20
  -4  15  -3   67.59   12.20
   4  15   3   69.09   13.30
  -5 -15  -3  193.88   19.10
  -5  15  -3  152.28   19.30
   5  15   3  170.08   20.20
  -5  15  -3  187.88   19.60
   4 -16  -3    8.60    8.20
   4 -16  -3    6.90   10.20
  -4  16   3   -1.20    8.60
   4  16  -3    4.20    7.10
   4  16  -3   16.00    8.10
  -4  16   3    0.60    7.40
   3 -16  -3  314.47   29.40
  -3 -16   3  278.47   21.00
   3 -16  -3  321.57   27.10
   3  16  -3  321.87   24.30
  -3  16   3  284.47   27.30
  -3  16   3  301.67   25.10
   3  16  -3  273.07   23.70
  -2 -16   3   23.70    5.70
   2 -16  -3   16.90    7.40
   2  16  -3   43.80    8.60
   2  16  -3   16.40    6.00
   2  16  -3   25.70    7.00
  -2  16   3   17.50    6.90
  -2  16   3   24.70    8.90
  -1 -16   3   85.09   11.00
   1 -16  -3   87.29   13.70
  -1  16   3   81.89   12.00
   1  16  -3   85.39   11.30
   1  16  -3   81.59   11.70
   1  16  -3   80.29   12.70
  -1  16   3   92.99   15.20
   0 -16  -3    7.30    6.20
   0  16  -3    1.20    5.50
   0  16  -3    4.90    4.90
   0  16  -3    7.20    5.20
   0  16   3    3.50    7.20
   0  16   3    5.90    5.90
  -1 -16  -3   29.20    8.90
  -1  16  -3   62.69    9.70
   1  16   3   39.80   10.90
  -1  16  -3   38.40    7.10
   1  16   3   41.70    8.40
  -1  16  -3   43.20    8.60
  -2 -16  -3   47.80   10.70
   2  16   3   42.70   11.90
  -2  16  -3   57.59    8.30
   2  16   3   61.89   11.80
  -2  16  -3   52.99   10.60
  -2  16  -3   53.09   10.40
  -3 -16  -3  200.98   19.90
  -3  16  -3  243.58   20.40
   3  16   3  254.77   22.70
  -3  16  -3  183.78   16.60
  -3  16  -3  240.58   20.90
  -4 -16  -3   50.39   11.50
  -4 -16  -3   75.69   14.40
  -4  16  -3   68.99   13.50
  -4  16  -3   51.69   10.90
   4  16   3   73.29   13.70
   4 -17  -3   84.29   16.10
   4 -17  -3   86.69   17.90
  -4  17   3  113.99   16.50
  -4  17   3  101.49   18.20
   4  17  -3   81.29   14.00
   4  17  -3   73.69   12.70
  -3 -17   3    5.90    5.40
   3 -17  -3    0.20    7.40
   3 -17  -3   15.10   10.90
  -3  17   3    7.60    9.10
   3  17  -3    9.20    7.30
  -3  17   3   22.10    8.50
   3  17  -3    3.10    6.60
   2 -17  -3   11.00    7.40
  -2 -17   3   14.10    5.70
  -2  17   3   19.40    7.70
  -2  17   3    4.80    8.50
   2  17  -3    6.10    6.60
   2  17  -3   13.20    6.90
   2  17  -3   14.80    8.00
   1 -17  -3   80.19   14.10
  -1 -17   3   71.19   10.90
   1  17  -3   66.79   10.20
  -1  17   3   70.29   12.00
  -1  17   3   89.49   16.40
   1  17  -3   70.89   12.10
   1  17  -3   49.10   10.10
   0 -17  -3  207.78   22.80
   0 -17   3  263.27   22.30
   0  17  -3  298.17   21.10
   0  17   3  247.28   24.50
   0  17   3  247.88   22.50
   0  17  -3  277.27   22.30
   0  17  -3  289.17   23.40
  -1  17  -3   10.90    6.60
  -1  17  -3   32.20    8.00
   1  17   3   27.60   10.80
  -1  17  -3   26.10    6.60
   1  17   3   39.20    9.10
  -2 -17  -3   10.60    7.40
   2  17   3   -6.70    8.90
  -2  17  -3   21.20    7.60
   2  17   3   21.50    8.70
  -2  17  -3   22.20    6.70
  -2  17  -3   17.10    7.70
  -3 -17  -3   23.10    9.40
   3  17   3   25.80   10.20
  -3  17  -3    9.70    7.80
  -3  17  -3   14.90    7.70
  -3  17  -3   27.30    7.70
   3  17   3   27.40    9.10
  -4 -17  -3   20.20   13.30
  -4 -17  -3   24.40    9.60
  -4  17  -3   30.30    9.40
   4  17   3   25.60   10.20
   4  17   3   10.60   11.10
  -4  17  -3   16.80    8.20
  -3 -18   3   -0.30    7.20
   3 -18  -3   24.00   12.30
   3 -18  -3   15.90    8.10
  -3  18   3   18.20    8.80
   3  18  -3   20.70    9.00
  -3  18   3   13.30   10.40
   3  18  -3   22.30    9.30
   2 -18  -3  139.59   17.20
  -2 -18   3  104.49   13.30
   2  18  -3  119.89   16.20
   2  18  -3  122.89   14.40
  -2  18   3  124.79   16.20
   2  18  -3  111.59   14.70
  -2  18   3  110.29   18.20
  -1 -18   3   92.49   11.80
   1 -18  -3   67.19   14.00
  -1  18   3   88.39   13.90
   1  18  -3   71.09   12.60
  -1  18   3   73.39   13.80
   1  18  -3   58.29   11.50
   1  18  -3   81.89   12.10
   0 -18   3   10.80    6.50
   0 -18  -3   12.80    8.20
   0  18  -3   27.60    8.30
   0  18   3   10.10    9.60
   0  18  -3    9.40    6.10
   0  18  -3   23.70    8.60
   0  18   3   33.10    8.40
  -1 -18  -3   14.00    8.20
   1 -18   3   22.90    7.30
   1  18   3   39.10   10.20
   1  18   3   27.70   11.00
  -1  18  -3   39.70    9.70
  -1  18  -3   36.60    7.90
  -1  18  -3   28.50    8.40
  -2 -18  -3   46.70   11.10
   2  18   3   82.39   12.50
  -2  18  -3   76.89   10.50
  -2  18  -3   75.69   12.50
   2  18   3   44.00   12.80
  -2  18  -3   64.29   11.10
  -3 -18  -3   67.09   13.80
  -3  18  -3   55.79   11.90
   3  18   3   68.49   12.90
   3  18   3   54.29   13.90
  -3  18  -3   71.09   13.00
  -3  18  -3   78.39   11.50
  -2 -19   3  126.09   14.60
   2 -19  -3  106.59   18.00
  -2  19   3  104.29   16.10
  -2  19   3  144.19   21.80
   2  19  -3  142.99   16.40
   1 -19  -3   70.19   15.00
  -1 -19   3   77.39   12.30
   1  19  -3   67.39   12.60
  -1  19   3   67.09   14.70
  -1  19   3   62.49   12.40
   1  19  -3   68.79   12.10
   1  19  -3   72.29   11.50
   0 -19   3  102.79   15.10
   0 -19  -3   81.09   16.50
   0  19  -3  112.49   16.30
   0  19   3  116.29   16.10
   0  19   3  135.39   19.60
   0  19  -3   98.09   15.20
   0  19  -3  107.29   13.80
   1 -19   3   39.30   10.70
  -1 -19  -3   29.70   11.10
  -1  19  -3   35.60    9.30
  -1  19  -3   49.40    9.70
   1  19   3   42.60   10.20
   1  19   3   61.29   13.80
  -1  19  -3   33.60    9.70
   2 -19   3  227.58   23.20
  -2 -19  -3  245.68   24.00
  -2  19  -3  203.68   21.60
  -2  19  -3  256.47   20.90
   2  19   3  241.08   23.40
  -2  19  -3  220.48   23.20
   2  19   3  245.98   25.90
   7   0  -4   21.00    8.00
   7   0  -4   17.70    8.30
   6   0  -4   50.39    7.90
   6   0  -4   29.20    8.20
   6   0  -4   44.20   10.00
   6   0  -4   36.70    5.50
   5   0  -4    8.20    3.20
   5   0  -4    0.80    4.80
   5   0  -4    5.40    4.60
   5   0  -4   10.80    3.70
  -4   0   4   13.70    3.60
   4   0  -4   19.50    4.90
   4   0  -4   24.20    6.00
   4   0  -4   20.10    4.30
   3   0  -4  327.57   23.50
   3   0  -4  312.27   23.50
   3   0  -4  342.57   22.00
  -3   0   4  332.67   21.50
  -2   0   4  312.77   20.90
   2   0  -4  330.67   21.50
   2   0  -4  334.27   22.80
   2   0  -4  323.37   22.20
  -2   0   4  288.07   21.30
  -1   0   4   83.49    8.30
   1   0  -4  115.99    9.30
   1   0  -4  122.29   10.10
   1   0  -4   95.99    8.80
   1   0  -4   99.39   10.00
  -1   0   4   92.29    8.60
   0   0  -4  119.59   10.70
   0   0  -4  134.59   10.40
   0   0   4  129.09    9.90
   0   0  -4  144.29   10.00
   0   0   4  143.59   12.70
   0   0  -4  121.39   10.70
  -1   0  -4   39.90    6.20
   1   0   4   28.60    3.90
   2   0   4   95.09    7.20
  -3   0  -4  197.88   13.00
  -3   0  -4  198.48   12.20
  -3   0  -4  201.18   15.50
   3   0   4  182.08   12.50
   4   0   4  221.78   14.20
  -4   0  -4  202.08   13.00
  -4   0  -4  204.88   13.10
   4   0   4  202.88   13.10
  -4   0  -4  190.48   16.00
  -5   0  -4  167.18   15.10
   5   0   4  190.48   12.00
  -5   0  -4  173.48   12.20
  -6   0  -4  341.07   25.30
  -7   0  -4    3.20    6.30
   7  -1  -4  102.29   13.80
   7  -1  -4   68.79   13.30
   7   1  -4   98.49   14.70
   7   1  -4   90.49   12.80
   6  -1  -4   -3.10    5.80
   6  -1  -4    2.00    4.00
   6  -1  -4    6.20    6.30
   6   1  -4    7.90    6.10
   6   1  -4   10.80    6.30
   5  -1  -4   84.19    8.30
   5  -1  -4   88.29   11.00
   5  -1  -4   81.09   11.70
   5  -1  -4   89.69    8.80
   5   1  -4   82.49   10.20
   5   1  -4   81.59    7.40
   5   1  -4   93.99    7.70
   5   1  -4   78.59   10.20
  -4  -1   4  141.69   10.20
   4  -1  -4  121.69   12.60
   4  -1  -4  145.59   11.30
   4  -1  -4  124.99   12.70
   4  -1  -4  114.59   10.40
   4   1  -4  129.29   12.80
   4   1  -4  133.19   10.10
   4   1  -4  137.59   10.50
   4   1  -4  150.98   13.10
  -3  -1   4  274.47   18.60
   3  -1  -4  279.57   21.00
   3  -1  -4  310.77   21.60
   3  -1  -4  266.47   19.50
   3  -1  -4  284.57   19.20
  -3   1   4  279.57   20.40
   3   1  -4  306.97   19.20
   3   1  -4  286.67   20.90
  -3   1   4  278.47   19.10
   3   1  -4  272.57   20.70
   2  -1  -4  980.80   59.59
   2  -1  -4  975.60   60.79
  -2  -1   4  957.90   58.69
   2  -1  -4  969.70   60.19
   2   1  -4  968.50   58.89
   2   1  -4 1006.00   60.59
   2   1  -4 1016.60   60.19
  -2   1   4 1052.69   60.09
  -2   1   4  987.50   59.09
   1  -1  -4 1787.12  107.29
   1  -1  -4 1740.73  106.69
  -1  -1   4 1680.83  105.99
   1  -1  -4 1854.91  106.99
  -1   1   4 2102.89  106.79
   1   1  -4 1862.21  107.19
  -1   1   4 1668.23  106.09
   1   1  -4 1876.51  106.49
   1   1  -4 1874.01  106.59
   0  -1  -4  281.97   19.60
   0  -1   4  270.77   18.10
   0  -1   4  250.67   20.00
   0  -1  -4  285.57   19.70
   0  -1  -4  298.57   18.40
   0   1  -4  294.17   18.70
   0   1  -4  287.17   18.20
   0   1   4  271.27   18.50
   0   1  -4  276.47   19.20
   0   1  -4  274.57   19.30
   0   1   4  269.47   20.70
  -1  -1  -4 4543.15  244.48
   1  -1   4 4389.16  244.78
  -1  -1  -4 4059.99  242.78
   1  -1   4 4076.49  242.68
  -1  -1  -4 4345.67  245.28
  -1   1  -4 4046.60  242.38
   1   1   4 4205.98  243.28
  -1   1  -4 4373.16  243.08
  -1   1  -4 4349.36  245.18
  -1   1  -4 4299.07  243.98
   1   1   4 4368.86  244.78
  -2  -1  -4 1338.17   69.59
  -2  -1  -4 1158.58   72.29
   2  -1   4 1131.69   70.99
   2  -1   4 1140.79   68.99
  -2  -1  -4 1136.69   70.19
  -2   1  -4 1230.58   72.39
  -2   1  -4 1344.97   68.99
  -2   1  -4 1160.08   69.99
   2   1   4 1143.69   70.89
  -2   1  -4 1181.98   69.29
   2   1   4 1233.68   69.89
  -3  -1  -4  272.27   20.30
  -3  -1  -4  304.37   17.60
  -3  -1  -4  250.37   18.10
  -3  -1  -4  279.97   17.70
   3  -1   4  276.17   19.00
   3   1   4  288.07   17.90
   3   1   4  261.77   18.50
  -3   1  -4  303.27   18.00
  -3   1  -4  283.37   20.40
   4  -1   4   41.40    5.30
  -4  -1  -4   31.50    4.30
  -4  -1  -4   33.20    6.10
   4   1   4   30.10    4.30
   4   1   4   26.50    3.90
  -5  -1  -4   78.69    9.50
  -5  -1  -4   72.49    7.60
  -5   1  -4   87.69   10.30
   5   1   4   73.39    7.10
  -6  -1  -4  161.28   15.80
   6   1   4  184.88   13.10
  -6   1  -4  182.68   16.30
  -7  -1  -4    0.50    6.60
  -7   1  -4    1.40    6.60
   7  -2  -4   24.10    9.20
   7  -2  -4   28.90    8.80
   7  -2  -4   37.50    7.20
   7   2  -4   26.10    8.40
   7   2  -4   28.20    8.00
   6  -2  -4  106.99   14.00
   6  -2  -4  103.19   10.50
   6  -2  -4  110.69   13.70
   6   2  -4  107.19   13.30
   6   2  -4   97.79   13.00
   5  -2  -4    5.20    5.20
   5  -2  -4    7.40    4.70
   5  -2  -4    8.70    4.10
   5   2  -4    8.20    4.90
   5   2  -4   13.90    2.80
   5   2  -4   11.90    2.90
   5   2  -4    6.60    5.10
   4  -2  -4  336.47   25.30
   4  -2  -4  346.57   23.60
  -4  -2   4  364.46   21.70
   4  -2  -4  333.57   25.60
   4   2  -4  336.57   25.10
   4   2  -4  362.96   24.90
   4   2  -4  341.77   21.80
   4   2  -4  338.07   21.50
  -3  -2   4  106.09    8.50
   3  -2  -4   80.39   10.30
   3  -2  -4  108.09   10.90
   3   2  -4  116.79   10.60
   3   2  -4  116.29    8.80
   2  -2  -4 1940.91  109.89
   2  -2  -4 1889.41  109.09
   2  -2  -4 1979.30  108.69
  -2  -2   4 1810.12  106.99
   2   2  -4 1865.71  108.49
  -2   2   4 1755.72  108.19
   2   2  -4 1756.32  107.09
   2   2  -4 1807.12  108.59
   1  -2  -4   49.30    7.80
   1  -2  -4   56.09    6.70
   1  -2  -4   48.80    6.30
   0  -2  -4  145.69   12.10
   0  -2   4  152.88   15.90
   0  -2  -4  154.88   10.90
   0  -2  -4  153.28   12.20
   0   2  -4  140.29   11.60
   0   2  -4  139.99   10.60
   0   2  -4  133.19   11.40
   0   2  -4  144.29   10.70
   0   2   4  139.49   11.00
  -1  -2  -4  830.02   46.90
  -1  -2  -4  791.52   47.60
  -1  -2  -4  669.43   46.00
   1  -2   4  802.92   47.00
  -1  -2  -4  684.53   45.10
  -1   2  -4  769.72   46.10
   1   2   4  831.72   47.20
  -1   2  -4  763.82   47.20
  -1   2  -4  724.43   44.60
   1   2   4  721.03   45.60
  -1   2  -4  833.52   45.10
   2  -2   4  275.87   19.10
  -2  -2  -4  299.17   18.60
  -2   2  -4  278.07   16.70
   2   2   4  250.47   18.50
  -3  -2  -4  767.02   46.10
  -3  -2  -4  727.73   42.80
  -3  -2  -4  646.54   43.00
  -3  -2  -4  652.23   42.70
   3  -2   4  784.92   44.40
  -3   2  -4  693.03   42.90
   3   2   4  790.42   43.90
   3   2   4  798.92   43.70
  -3   2  -4  689.63   45.40
  -4  -2  -4  162.48   13.10
  -4  -2  -4  125.39    9.90
   4  -2   4  140.59   11.10
   4   2   4  124.09   10.30
  -5  -2  -4   34.30    7.30
  -5  -2  -4   35.00    5.70
   5  -2   4   31.50    5.00
  -5   2  -4   36.80    7.60
   5   2   4   31.90    5.40
  -6  -2  -4   39.40    8.60
  -6   2  -4   42.40    8.30
   6   2   4   38.40    6.20
  -7  -2  -4   12.80    7.10
   7   2   4   14.40    7.10
  -7   2  -4   19.90    7.30
   7  -3  -4  109.79   15.20
   7  -3  -4  115.49   12.40
   7  -3  -4  120.89   17.20
   7   3  -4  114.19   14.00
   7   3  -4   99.19   15.90
   6  -3  -4  174.78   18.10
   6  -3  -4  200.18   15.80
   6  -3  -4  205.98   18.60
   6   3  -4  191.48   17.30
   6   3  -4  180.58   18.70
   5  -3  -4  552.14   38.40
   5  -3  -4  591.34   36.20
   5  -3  -4  594.04   39.00
   5   3  -4  524.85   37.60
   5   3  -4  509.55   36.40
  -4  -3   4  134.09    9.20
   4  -3  -4  134.39   13.60
   4  -3  -4  125.29   12.60
   4  -3  -4  132.49   11.60
   4   3  -4  117.59   12.30
   4   3  -4  115.49   12.20
  -4   3   4  137.09   12.60
   4   3  -4  141.49    9.30
   4   3  -4  130.59    9.30
   3  -3  -4  186.78   15.10
   3  -3  -4  179.88   16.30
   3  -3  -4  173.98   15.70
  -3  -3   4  188.68   13.20
   3   3  -4  213.28   16.00
   3   3  -4  206.38   13.40
   3   3  -4  199.78   15.60
  -2  -3   4  221.48   16.40
   2  -3  -4  247.38   19.10
   2  -3  -4  242.88   18.10
   2  -3  -4  263.67   18.90
  -2   3   4  235.38   17.80
   2   3  -4  257.67   18.10
   2   3  -4  242.88   18.10
   2   3  -4  260.77   16.80
  -1  -3   4 1911.71  105.19
   1  -3  -4 1850.21  104.89
   1  -3  -4 1793.32  104.19
  -1  -3   4 1707.43  102.79
   1   3  -4 1748.63  103.49
   1   3  -4 1988.20  106.39
   1   3  -4 1627.14  102.59
  -1   3   4 1645.44  103.19
   1   3  -4 1678.83  102.79
   0  -3  -4  418.96   27.80
   0  -3  -4  428.56   27.90
   0  -3  -4  397.96   27.60
   0   3  -4  444.66   27.00
   0   3  -4  418.16   25.90
   0   3  -4  403.36   26.90
   0   3   4  404.66   26.60
   0   3  -4  397.76   25.80
  -1   3  -4  581.14   34.40
  -1   3  -4  564.94   33.00
   1   3   4  587.74   34.60
  -1   3  -4  499.55   33.00
  -2  -3  -4  235.88   16.70
  -2  -3  -4  279.47   16.20
  -2  -3  -4  234.48   18.10
   2  -3   4  210.48   17.10
  -2  -3  -4  221.88   16.40
   2   3   4  239.18   16.40
  -2   3  -4  248.78   16.20
   2   3   4  259.87   17.20
  -2   3  -4  236.98   17.70
  -3  -3  -4  567.04   37.30
  -3  -3  -4  595.44   34.40
  -3  -3  -4  538.35   34.40
   3  -3   4  640.44   36.20
  -3  -3  -4  525.55   34.40
  -3   3  -4  550.34   34.30
   3   3   4  600.94   35.40
  -3   3  -4  564.74   36.90
   4  -3   4  137.89   11.30
  -4  -3  -4  114.49    9.90
  -4  -3  -4  122.39   12.00
   4   3   4  124.89   10.60
  -4   3  -4  159.68   13.10
   5   3   4   37.70    6.30
  -6  -3  -4   22.90    6.60
  -6   3  -4   28.00    7.20
   6   3   4   24.20    6.10
  -7  -3  -4   31.10    8.60
  -7   3  -4   19.60    7.70
   7   3   4   24.70    7.10
   7  -4  -4   15.60    9.10
   7  -4  -4   17.50    9.00
   7  -4  -4   10.90    6.50
   7   4  -4   20.60    8.10
   7   4  -4    6.60    7.80
   6  -4  -4   52.19   11.10
   6  -4  -4   55.99    8.30
   6  -4  -4   44.00    9.80
   6   4  -4   55.49   10.40
   6   4  -4   45.70    8.70
   5  -4  -4  665.73   42.10
   5  -4  -4  655.63   43.90
   5  -4  -4  666.53   44.30
   5   4  -4  649.93   43.60
   5   4  -4  617.34   41.70
   4  -4  -4  315.17   25.60
   4  -4  -4  316.37   25.00
   4  -4  -4  329.27   24.10
   4   4  -4  319.17   20.30
   4   4  -4  352.36   20.50
   4   4  -4  375.26   24.80
   4   4  -4  364.56   25.20
  -4   4   4  377.56   25.30
   3  -4  -4  127.89   12.40
   3  -4  -4  115.29   11.60
  -3  -4   4  106.69    8.50
   3  -4  -4  116.29   10.90
  -3   4   4  119.69   11.10
   3   4  -4  112.59   11.00
   3   4  -4  115.29    8.60
   3   4  -4  120.49   11.00
  -2  -4   4   64.19    6.20
   2  -4  -4   63.59    9.50
   2  -4  -4   51.89    7.20
   2   4  -4   64.49    7.20
   2   4  -4   52.49    7.00
   2   4  -4   53.09    5.80
  -2   4   4   67.29    7.40
   1  -4  -4  479.35   29.60
   1  -4  -4  434.86   29.80
  -1  -4   4  443.36   27.80
   1   4  -4  433.56   28.20
   1   4  -4  390.66   27.20
  -1   4   4  420.86   28.30
   1   4  -4  445.46   27.90
   0  -4  -4  437.56   29.00
   0  -4  -4  440.86   29.20
   0  -4   4  423.46   27.30
   0   4  -4  427.36   27.80
   0   4  -4  424.26   26.80
   0   4   4  409.16   27.60
   0   4  -4  424.56   27.60
   0   4  -4  454.75   26.90
  -1  -4  -4  219.88   15.90
  -1  -4  -4  191.68   16.50
  -1  -4  -4  188.08   16.00
   1   4   4  189.68   16.10
  -1   4  -4  218.98   14.30
   1   4   4  247.68   16.10
  -1   4  -4  251.67   16.70
  -1   4  -4  244.78   15.60
  -1   4  -4  231.58   14.20
  -2  -4  -4    5.70    3.10
  -2  -4  -4   12.80    3.60
  -2  -4  -4   12.20    3.90
   2   4   4   12.80    3.10
  -3  -4  -4  214.18   16.50
  -3  -4  -4  190.18   13.80
  -3  -4  -4  195.18   14.00
  -3   4  -4  199.08   13.80
  -3   4  -4  213.78   16.30
   3   4   4  186.88   14.40
   4  -4   4  326.97   22.70
   4   4   4  269.07   21.70
  -4   4  -4  365.66   21.50
  -4   4  -4  361.56   24.30
  -5  -4  -4  241.08   19.30
   5  -4   4  249.18   18.50
  -5   4  -4  260.67   17.30
  -6  -4  -4   16.40    6.80
  -6   4  -4   25.50    7.30
  -6   4  -4   13.20    4.60
   6   4   4   13.90    5.50
  -7  -4  -4  101.19   14.10
   7   4   4  110.19   13.30
  -7   4  -4  128.49   14.40
   7  -5  -4   36.60    8.60
   7  -5  -4   30.20    9.40
   7  -5  -4   27.80   10.80
   7   5  -4   21.30    8.70
   7   5  -4   18.20    9.30
   6  -5  -4   34.20    7.80
   6  -5  -4   31.70    8.60
   6  -5  -4   41.40    9.30
   6   5  -4   35.60    9.10
   6   5  -4   39.40    8.20
   5  -5  -4    9.00    6.20
   5  -5  -4    8.40    5.20
   5  -5  -4    5.30    4.60
   5   5  -4    5.10    5.30
  -5   5   4    8.60    4.70
   5   5  -4   10.20    5.10
   4  -5  -4   76.29   10.40
   4  -5  -4   71.89    9.50
   4  -5  -4   72.09   11.80
   4   5  -4  107.59   11.30
   4   5  -4   91.69   10.00
  -4   5   4  104.59   10.80
   3  -5  -4   16.20    4.20
  -2  -5   4  350.26   23.70
   2  -5  -4  386.96   27.20
   2  -5  -4  374.86   26.20
   2   5  -4  335.67   24.80
   2   5  -4  390.96   23.70
   2   5  -4  406.86   25.50
  -2   5   4  382.36   25.80
  -1  -5   4  213.88   16.50
   1  -5  -4  228.78   18.00
   1  -5  -4  205.78   18.10
   1   5  -4  242.98   17.10
   1   5  -4  264.67   16.60
  -1   5   4  239.98   17.40
   1   5  -4  256.47   17.00
   0  -5   4 1189.88   70.69
   0  -5  -4 1224.68   72.89
   0  -5  -4 1168.88   72.69
   0   5  -4 1202.08   71.09
   0   5  -4 1225.28   70.19
   0   5  -4 1186.38   70.99
   0   5  -4 1243.28   70.49
   0   5   4 1144.89   71.29
   1  -5   4  505.95   28.60
  -1  -5  -4  490.75   31.50
  -1  -5  -4  501.55   30.90
  -1   5  -4  427.46   28.90
   1   5   4  464.65   29.80
  -1   5  -4  441.76   27.60
  -1   5  -4  432.36   27.80
  -1   5  -4  454.85   30.00
  -2  -5  -4  348.47   25.90
  -2  -5  -4  374.86   24.40
  -2  -5  -4  329.67   24.60
   2   5   4  392.46   25.00
  -2   5  -4  416.46   26.10
  -2   5  -4  381.06   23.90
  -3  -5  -4 1563.24   86.59
  -3  -5  -4 1394.56   83.09
  -3   5  -4 1354.06   85.69
   3   5   4 1519.05   84.79
  -3   5  -4 1342.47   83.39
  -4  -5  -4  360.06   25.50
  -4   5  -4  358.16   25.60
   4   5   4  363.56   24.10
  -4   5  -4  337.27   22.90
  -5  -5  -4   74.89    9.80
  -5   5  -4   65.89   10.70
   5   5   4   76.89   10.00
  -5   5  -4   65.19    8.20
  -6  -5  -4   48.20    9.20
  -6   5  -4   70.79   10.80
   6   5   4   50.69    8.10
  -6   5  -4   57.49    7.60
  -7  -5  -4  113.89   13.80
   7   5   4   99.69   12.70
  -7   5  -4   98.49   13.80
   7  -6  -4   18.90    7.50
   7  -6  -4   27.50   11.00
   7  -6  -4   24.30    8.90
   7   6  -4   17.40    8.90
   7   6  -4   20.00    8.50
   6  -6  -4   38.60    8.10
   6  -6  -4   39.50   10.30
   6  -6  -4   25.30    8.60
   6   6  -4   36.80    7.50
   6   6  -4   34.30    8.80
   5  -6  -4   21.10    7.80
   5  -6  -4    8.10    6.00
   5  -6  -4   16.80    5.90
   5   6  -4   18.90    6.10
  -5   6   4   28.40    7.20
   5   6  -4   16.50    5.60
   4  -6  -4  123.49   11.70
   4  -6  -4  109.79   13.10
   4  -6  -4  100.19   12.00
   4   6  -4   95.79   10.50
   4   6  -4   87.99   10.60
  -4   6   4  108.19   11.60
   3  -6  -4   10.60    4.50
   3  -6  -4    9.70    5.20
  -3  -6   4   12.80    2.90
   3  -6  -4   11.00    4.60
   3   6  -4   24.00    5.20
   3   6  -4   14.70    4.10
  -3   6   4    9.20    3.90
  -2  -6   4  201.78   14.50
   2  -6  -4  203.08   16.70
   2  -6  -4  222.88   18.10
  -1  -6   4  291.17   19.50
   1  -6  -4  311.07   22.10
   1  -6  -4  317.37   21.70
   1   6  -4  240.68   18.60
  -1   6   4  272.17   20.10
   1   6  -4  285.47   19.30
   1   6  -4  276.07   19.70
   0  -6  -4  194.88   16.10
   0  -6  -4  191.08   16.00
   0  -6   4  191.68   14.40
   0   6  -4  196.98   14.00
   0   6  -4  188.88   14.40
   0   6  -4  205.18   14.90
   0   6   4  196.48   15.20
   0   6  -4  203.48   13.80
  -1   6  -4   74.59    6.50
   1   6   4   78.89    8.10
  -2  -6  -4  541.25   36.20
  -2  -6  -4  602.64   38.70
  -2  -6  -4  627.44   37.70
   2   6   4  607.44   37.30
  -2   6  -4  573.34   37.70
  -2   6  -4  572.94   36.00
  -3  -6  -4  116.19   10.10
  -3  -6  -4  136.79   12.10
  -3  -6  -4  107.49    9.40
   3   6   4  123.09   10.90
  -3   6  -4  110.39    9.60
  -3   6  -4   93.29   10.60
  -4  -6  -4   34.40    7.00
  -4   6  -4   36.80    6.60
   4   6   4   25.50    5.70
  -5  -6  -4   39.50    8.10
  -5   6  -4   59.49   10.60
  -5   6  -4   51.69    7.60
   5   6   4   53.79    8.80
  -6  -6  -4   94.59   11.60
  -6   6  -4   95.89   13.50
  -6   6  -4   86.39   10.50
   6   6   4   90.69   11.60
  -7  -6  -4   90.69   13.00
  -7   6  -4  102.99   14.00
   7   6   4  102.89   14.00
   7  -7  -4    9.00    7.80
   7  -7  -4    0.40    9.00
   7  -7  -4   13.90    8.40
   7   7  -4   23.80    8.60
   7   7  -4    7.80    7.80
   6  -7  -4    5.70    6.00
   6  -7  -4    6.90    7.40
   6  -7  -4   10.60    7.50
   6   7  -4    5.30    6.10
   6   7  -4   20.70    7.90
   5  -7  -4   65.59   11.70
   5  -7  -4   43.80    8.70
   5  -7  -4   65.49   12.00
   5   7  -4   58.19   10.20
  -5   7   4   50.29    9.20
   5   7  -4   56.49    9.10
   4  -7  -4  126.49   14.60
   4  -7  -4  128.69   13.10
   4  -7  -4  120.89   13.60
   4   7  -4  122.39   12.10
   4   7  -4  133.79   13.30
  -4   7   4  147.79   13.60
  -3  -7   4  103.49    7.90
   3  -7  -4  101.89   11.70
   3  -7  -4   92.39   10.60
   2  -7  -4   22.50    6.00
   2  -7  -4   20.50    5.60
  -2  -7   4   22.70    4.40
  -2   7   4   24.70    6.50
  -2   7   4   25.50    5.60
   2   7  -4   37.80    6.00
   2   7  -4   39.80    6.20
   1  -7  -4   26.00    7.00
   1  -7  -4   36.10    7.30
  -1   7   4   39.20    8.50
   1   7  -4   34.90    6.20
  -1   7   4   42.90    7.10
   1   7  -4   40.50    6.10
   1   7  -4   38.10    5.80
   0  -7  -4  315.07   24.60
   0  -7   4  335.37   23.00
   0  -7  -4  332.67   24.90
   0   7  -4  358.16   23.20
   0   7   4  347.37   24.00
   0   7  -4  351.76   23.30
   0   7   4  337.77   24.80
   0   7  -4  362.66   22.20
   1  -7   4   30.80    4.60
  -1  -7  -4   38.30    7.20
  -1  -7  -4   27.00    6.40
   1   7   4   27.90    6.00
  -1   7  -4   22.50    3.90
  -1   7  -4   35.90    5.60
  -1   7  -4   23.20    5.10
  -1   7  -4   30.30    4.00
   1   7   4   27.30    5.10
  -2  -7  -4   71.89   10.60
  -2  -7  -4   72.09    8.70
  -2   7  -4   76.79    7.50
   2   7   4   74.19    8.20
  -2   7  -4   63.29    8.10
  -3  -7  -4  339.77   23.00
  -3  -7  -4  363.26   26.10
  -3  -7  -4  417.66   25.00
   3   7   4  363.46   25.10
  -3   7  -4  332.07   25.10
  -3   7  -4  361.56   23.90
  -4  -7  -4  107.79    7.80
  -4  -7  -4   83.09    8.30
  -4  -7  -4   77.79   10.10
   4   7   4   92.99   10.70
  -4   7  -4  112.99   11.60
  -4   7  -4  125.89   10.20
  -5  -7  -4    2.00    4.60
   5   7   4    3.80    5.10
  -5   7  -4    3.30    4.70
  -5   7  -4   -5.20    3.60
  -6  -7  -4   45.00    8.30
  -6   7  -4   39.70    9.30
   6   7   4   49.50    9.60
  -6   7  -4   39.10    7.50
  -7  -7  -4   26.60    8.60
  -7   7  -4   33.00   10.30
   7   7   4    9.20    9.10
   7  -8  -4  188.38   19.60
   7  -8  -4  191.98   22.80
   7  -8  -4  189.78   21.30
   7   8  -4  179.18   20.60
   7   8  -4  182.18   17.90
   6  -8  -4   43.80   10.30
   6  -8  -4   61.39   11.90
   6  -8  -4   49.30   10.80
  -6   8   4   38.10    9.90
   6   8  -4   45.10    9.00
   6   8  -4   44.90   10.50
   5  -8  -4   -6.20    6.20
   5  -8  -4   -0.60    5.00
   5  -8  -4   -1.90    5.20
  -5   8   4   14.00    5.30
   4  -8  -4  108.99   15.20
   4  -8  -4  129.09   14.70
   4  -8  -4  167.08   14.90
   4   8  -4  146.49   13.00
  -4   8   4  154.08   14.50
   4   8  -4  139.49   13.80
   3  -8  -4   72.49   12.20
   3  -8  -4   70.69    9.60
  -3  -8   4   72.09    6.80
  -3   8   4   82.99    9.70
   3   8  -4   61.19    8.20
  -3   8   4   82.49   12.90
   3   8  -4   81.79    6.40
   3   8  -4   73.99    8.80
   2  -8  -4   48.30    9.50
  -2   8   4   55.69    9.50
   2   8  -4   83.19    8.30
  -2   8   4   72.49    8.40
   1  -8  -4   43.20    8.30
   1  -8  -4   42.30    8.70
  -1   8   4   61.39    7.40
  -1   8   4   53.39    8.70
   0  -8  -4  484.55   36.30
   0  -8  -4  482.85   36.40
   0   8  -4  577.14   33.50
   0   8  -4  567.74   34.90
   0   8  -4  586.64   34.80
   0   8   4  534.65   36.70
   0   8   4  560.64   35.70
  -1  -8  -4  216.98   17.20
  -1  -8  -4  213.88   16.70
   1  -8   4  212.98   14.10
  -1   8  -4  194.48   14.60
  -1   8  -4  174.48   12.60
   1   8   4  178.88   15.90
   1   8   4  180.18   15.20
  -1   8  -4  181.78   14.90
  -2  -8  -4  235.88   18.20
  -2  -8  -4  239.28   17.50
   2   8   4  206.78   16.90
   2   8   4  222.08   16.70
  -2   8  -4  205.48   15.70
  -2   8  -4  206.88   13.50
  -2   8  -4  204.68   13.10
  -2   8  -4  183.78   16.20
  -3  -8  -4   35.10    7.40
  -3  -8  -4   55.99    7.00
  -3  -8  -4   45.50    7.10
  -3   8  -4   28.70    6.40
  -3   8  -4   52.19    6.40
   3   8   4   39.20    6.90
  -4  -8  -4  107.39   10.60
  -4  -8  -4  125.99    9.70
  -4  -8  -4  101.59   12.20
  -4   8  -4  155.28   12.10
   4   8   4  139.29   12.90
  -4   8  -4  134.79   13.00
  -5  -8  -4  435.26   30.00
  -5   8  -4  405.76   30.20
   5   8   4  421.06   30.00
  -5   8  -4  405.96   28.30
  -6  -8  -4  186.08   17.20
   6   8   4  201.18   18.10
  -6   8  -4  175.68   16.10
  -6   8  -4  175.58   17.60
   7   8   4   20.50   10.00
   6  -9  -4   14.40    9.40
   6  -9  -4   25.90    9.20
   6  -9  -4   34.80    8.10
   6   9  -4    9.40    7.40
  -6   9   4   32.90    8.80
   6   9  -4   21.30    8.30
   5  -9  -4   -4.70    6.70
   5  -9  -4    0.30    5.90
   5  -9  -4    8.70    6.30
   5   9  -4   21.30    6.60
   5   9  -4    7.00    5.50
  -5   9   4    7.50    5.60
   4  -9  -4   87.79   13.70
   4  -9  -4   79.09   12.80
   4  -9  -4   82.59   12.60
  -4   9   4   70.19   12.60
  -4   9   4   85.69   12.40
   4   9  -4   73.69    9.90
   4   9  -4   94.99   11.30
   3  -9  -4  362.26   29.60
  -3  -9   4  368.66   24.30
   3  -9  -4  374.06   28.80
   3   9  -4  405.76   27.40
   3   9  -4  415.06   26.90
  -3   9   4  413.26   30.40
   3   9  -4  386.16   24.00
  -3   9   4  393.26   28.00
   2  -9  -4  447.06   33.70
  -2  -9   4  433.86   29.70
   2  -9  -4  453.15   33.10
   2   9  -4  523.85   31.40
  -2   9   4  498.25   34.50
   2   9  -4  457.65   30.80
  -2   9   4  469.35   32.20
   1  -9  -4  560.74   38.00
   1  -9  -4  537.15   37.30
  -1   9   4  542.35   36.00
  -1   9   4  592.34   38.20
   1   9  -4  532.95   34.20
   1   9  -4  496.25   34.70
   1   9  -4  550.14   34.10
   0  -9  -4  276.77   22.50
   0  -9  -4  270.97   22.10
   0   9  -4  291.17   19.10
   0   9  -4  297.97   20.20
   0   9   4  296.07   21.30
   0   9   4  268.77   22.30
   0   9  -4  283.87   20.00
  -1  -9  -4  348.27   28.00
  -1  -9  -4  340.77   28.20
   1  -9   4  363.06   25.70
  -1   9  -4  424.66   27.40
  -1   9  -4  446.26   26.90
   1   9   4  399.26   27.80
  -1   9  -4  435.46   24.80
   1   9   4  434.56   29.00
  -2  -9  -4  532.65   38.30
  -2  -9  -4  586.44   37.90
   2   9   4  541.75   37.30
  -2   9  -4  579.64   33.60
   2   9   4  554.94   37.30
  -2   9  -4  561.04   37.10
  -2   9  -4  621.14   36.60
  -3  -9  -4  320.97   25.20
  -3  -9  -4  296.87   23.80
  -3   9  -4  372.66   23.60
   3   9   4  370.76   25.00
  -4  -9  -4   87.39   10.00
  -4  -9  -4   94.09    8.60
  -4  -9  -4   90.39   11.30
  -4   9  -4  104.69   11.60
   4   9   4   88.89   11.00
  -4   9  -4   86.99    9.90
  -5  -9  -4  139.99   14.00
  -5   9  -4  128.89   14.30
   5   9   4  153.18   15.00
  -5   9  -4  117.69   13.20
  -6  -9  -4   20.90    8.00
   6   9   4   16.20    8.70
  -6   9  -4   19.70    6.90
  -6   9  -4   16.90    7.80
   6 -10  -4  116.69   17.20
   6 -10  -4  120.49   18.60
   6 -10  -4  137.39   16.60
   6  10  -4  152.68   14.00
  -6  10   4  132.19   15.90
   6  10  -4  116.19   16.30
   5 -10  -4   71.39   13.70
   5 -10  -4   82.49   13.50
   5 -10  -4   80.19   13.50
   5  10  -4   90.99   12.40
  -5  10   4   96.39   14.10
   5  10  -4   99.19   12.30
   4 -10  -4  158.08   17.60
   4 -10  -4  150.78   15.80
   4  10  -4  141.59   14.00
   4  10  -4  123.49   13.70
  -4  10   4  156.48   17.50
  -4  10   4  167.98   15.80
  -3 -10   4  520.25   31.80
   3 -10  -4  537.75   38.30
   3 -10  -4  537.35   37.00
  -3  10   4  567.44   38.60
   3  10  -4  505.85   34.50
   3  10  -4  432.96   33.40
  -3  10   4  532.45   35.90
   2 -10  -4  901.21   54.29
   2 -10  -4  907.61   55.59
  -2  10   4  829.72   52.49
   2  10  -4  755.12   50.29
   2  10  -4  723.73   48.90
  -2  10   4  855.21   54.79
   1 -10  -4  332.87   27.80
  -1  10   4  371.36   26.60
   1  10  -4  389.76   25.50
  -1  10   4  375.06   28.30
   0 -10  -4   37.90    8.20
   0 -10  -4   26.60    7.10
   0  10  -4   19.30    4.30
   0  10  -4   35.50    6.20
   0  10   4   19.40    6.50
   0  10   4   17.00    4.70
   0  10  -4   32.00    6.70
  -1 -10  -4  687.43   44.20
  -1 -10  -4  725.73   44.50
   1 -10   4  675.53   40.50
  -1  10  -4  599.84   41.10
   1  10   4  659.83   43.20
   1  10   4  604.24   42.00
  -1  10  -4  640.04   39.00
  -1  10  -4  624.34   41.00
  -3 -10  -4   46.10    8.20
  -3 -10  -4   31.70    7.50
  -4 -10  -4   65.49    9.50
  -4 -10  -4   65.99   10.80
   4  10   4   66.49   10.10
  -4  10  -4   93.39   10.40
  -5 -10  -4   98.29   13.60
  -5  10  -4  122.09   13.50
   5  10   4   85.69   12.90
  -5  10  -4   90.69   12.60
  -6 -10  -4  123.19   15.30
   6  10   4  119.89   15.70
  -6  10  -4  139.09   16.00
  -6  10  -4  131.09   15.30
   6 -11  -4   66.79   14.60
   6 -11  -4   72.69   13.90
   6 -11  -4   76.19   13.70
  -6  11   4   95.39   14.80
   6  11  -4   72.99   11.00
   6  11  -4   62.99   13.30
   5 -11  -4   51.29   11.50
   5 -11  -4   62.49   13.70
   5 -11  -4   53.19   12.40
   5  11  -4   50.39    9.90
  -5  11   4   63.49   13.00
   5  11  -4   52.79    9.20
  -5  11   4   59.19   11.10
   4 -11  -4    4.10    7.50
   4 -11  -4   18.40    8.10
  -4  11   4   -0.50    7.20
   4  11  -4    1.80    5.40
  -4  11   4   13.70    6.50
   4  11  -4    0.90    4.70
   3 -11  -4  160.18   18.00
   3 -11  -4  149.09   16.30
  -3  11   4  157.98   15.40
   3  11  -4  163.18   14.10
   3  11  -4  164.38   12.00
  -3  11   4  171.48   18.10
  -2  11   4  276.17   24.80
   2  11  -4  283.77   21.30
   2  11  -4  312.37   20.10
   2  11  -4  294.47   21.50
   1 -11  -4 1053.59   62.49
   1 -11  -4 1028.70   62.99
   1  11  -4  848.92   58.09
   1  11  -4  938.91   57.59
  -1  11   4  994.40   60.39
   1  11  -4  928.21   57.79
  -1  11   4  908.71   61.49
   0 -11  -4  138.79   15.10
   0 -11  -4  139.89   14.60
   0  11   4  143.69   15.10
   0  11   4  132.19   13.00
   0  11  -4  147.29   11.50
   0  11  -4  152.18   12.50
   0  11  -4  129.39   12.50
  -1  11  -4  677.73   37.20
   1  11   4  590.64   41.10
   1  11   4  531.95   39.70
   2 -11   4  527.25   30.30
  -2 -11  -4  561.34   34.90
  -2 -11  -4  516.35   34.60
  -2  11  -4  433.66   31.40
  -2  11  -4  410.06   31.80
   2  11   4  473.55   33.00
   2  11   4  430.26   32.80
  -2  11  -4  479.05   29.20
  -3 -11  -4  173.18   16.20
  -3 -11  -4  188.38   17.20
   3  11   4  191.68   16.50
   3  11   4  158.08   16.00
  -3  11  -4  179.08   15.30
  -3  11  -4  186.78   16.30
  -4 -11  -4   13.60    6.60
  -4 -11  -4    7.30    5.70
  -4  11  -4    4.70    5.60
   4  11   4    0.90    6.10
  -4  11  -4    8.50    5.60
  -5 -11  -4   16.60    7.30
  -5  11  -4   16.40    6.60
   5  11   4   15.70    8.30
  -5  11  -4   13.60    6.80
  -6 -11  -4   -6.00    7.50
  -6  11  -4    6.30    7.60
   6  11   4   10.50    9.70
  -6  11  -4    8.40    7.90
   6 -12  -4   66.49   15.60
   6 -12  -4   77.69   13.80
   6 -12  -4   74.39   14.70
  -6  12   4   76.59   14.00
   6  12  -4   78.49   12.90
   6  12  -4   56.09   11.20
   5 -12  -4   96.89   16.50
   5 -12  -4  104.89   17.20
   5 -12  -4   94.29   15.90
  -5  12   4  120.89   18.10
   5  12  -4  112.59   15.60
  -5  12   4  109.99   15.70
   5  12  -4   99.99   12.50
   4 -12  -4   72.79   13.70
   4 -12  -4   69.19   14.40
   4  12  -4  100.29   10.80
  -4  12   4   78.39   14.30
   4  12  -4   82.19   12.00
  -4  12   4   96.09   13.90
   3 -12  -4  329.97   29.10
  -3 -12   4  297.67   22.90
   3 -12  -4  303.17   27.40
  -3 -12   4  356.36   22.70
  -3  12   4  357.16   29.10
   3  12  -4  361.36   22.80
   3  12  -4  363.26   25.20
   3  12  -4  399.96   26.20
  -3  12   4  339.87   26.70
   2 -12  -4  166.28   17.50
   2 -12  -4  155.68   15.90
   2  12  -4  140.19   11.80
  -2  12   4  131.69   13.90
   2  12  -4  133.49   13.20
   2  12  -4  145.79   13.60
  -2  12   4  148.89   16.40
   1 -12  -4  378.16   29.80
   1 -12  -4  403.76   29.70
   1  12  -4  375.16   25.30
  -1  12   4  369.76   29.50
  -1  12   4  406.56   28.40
   1  12  -4  336.47   26.00
   1  12  -4  359.26   25.10
   0 -12  -4  973.90   65.79
   0 -12  -4 1017.90   65.49
   0  12  -4 1085.29   61.09
   0  12  -4  982.80   61.89
   0  12   4 1019.90   65.69
   0  12   4  976.20   63.59
   0  12  -4 1039.30   62.69
  -1 -12  -4  235.68   22.90
  -1 -12  -4  258.57   23.30
  -1  12  -4  313.37   22.10
  -1  12  -4  317.17   21.70
   1  12   4  263.37   22.20
  -1  12  -4  322.07   19.60
   1  12   4  282.37   23.60
  -2 -12  -4   84.39   13.40
  -2 -12  -4   97.89   14.70
   2 -12   4  105.19   10.30
  -2  12  -4  108.69   11.70
   2  12   4  104.99   12.60
  -2  12  -4  114.19   11.40
   2  12   4   93.09   11.70
  -2  12  -4  112.89    9.00
  -3 -12  -4  455.85   32.00
  -3 -12  -4  417.06   32.00
   3  12   4  411.36   31.00
   3  12   4  476.85   32.40
  -3  12  -4  427.16   31.20
  -3  12  -4  445.76   30.50
  -4 -12  -4   57.09    9.60
  -4 -12  -4   40.80    9.90
  -4  12  -4   46.40    9.10
   4  12   4   43.80   10.00
  -4  12  -4   59.19    9.40
  -5 -12  -4   31.30    8.10
   5  12   4   59.29   11.70
  -5  12  -4   54.09   11.20
  -5  12  -4   27.80    8.30
  -6  12  -4   61.89   11.60
   5 -13  -4    5.20    7.60
   5 -13  -4   10.00    8.50
   5 -13  -4    3.60    8.90
  -5  13   4    8.50    6.90
   5  13  -4   18.00    7.60
  -5  13   4    7.60    9.20
   5  13  -4   -0.80    7.00
   4 -13  -4    5.20    6.70
   4 -13  -4   -8.80    7.60
  -4  13   4    9.10    8.40
   4  13  -4   20.30    6.80
   4  13  -4   13.40    6.10
  -4  13   4    4.50    6.50
   3 -13  -4   35.20    9.80
  -3 -13   4   54.99    6.90
   3 -13  -4   41.80    9.90
  -3  13   4   47.80    9.50
  -3  13   4   57.29   11.80
   2 -13  -4  207.28   20.40
   2 -13  -4  195.88   20.70
   2  13  -4  240.38   17.80
  -2  13   4  210.68   18.80
   2  13  -4  199.28   17.50
  -2  13   4  219.28   21.00
   2  13  -4  209.18   16.10
   1 -13  -4  150.18   18.10
   1 -13  -4  169.48   17.70
  -1  13   4  172.28   16.60
  -1  13   4  194.48   19.30
   1  13  -4  164.98   15.80
   1  13  -4  190.98   14.70
   1  13  -4  200.98   15.10
   0 -13  -4   17.10    6.70
   0 -13  -4   13.30    7.70
   0  13   4   21.50    8.20
   0  13  -4   22.30    6.10
   0  13   4   14.00    5.30
   0  13  -4   19.20    5.70
   0  13  -4   21.30    5.10
  -1 -13  -4  181.38   18.50
  -1 -13  -4  184.18   18.90
   1  13   4  191.58   17.60
  -1  13  -4  194.98   16.40
  -1  13  -4  208.78   14.50
  -1  13  -4  182.78   16.00
   1  13   4  183.08   18.80
  -2 -13  -4  149.19   17.70
  -2 -13  -4  160.68   17.40
  -2  13  -4  184.38   13.20
  -2  13  -4  198.28   16.40
   2  13   4  182.78   17.10
   2  13   4  171.08   17.00
  -2  13  -4  186.58   16.40
  -3 -13  -4  220.48   19.70
  -3 -13  -4  249.18   20.40
   3  13   4  182.38   18.60
   3  13   4  202.08   18.80
  -3  13  -4  189.48   18.00
  -3  13  -4  212.08   17.80
  -3  13  -4  180.38   13.60
  -4 -13  -4  115.89   15.00
  -4 -13  -4  128.79   14.90
   4  13   4   84.09   12.80
   4  13   4   99.29   15.70
  -4  13  -4  117.49   15.10
  -4  13  -4  130.89   13.90
  -5 -13  -4   31.70    8.90
  -5  13  -4   26.20    8.30
   5  13   4   23.70    9.70
  -5  13  -4   26.50    8.60
   5 -14  -4    8.20   10.90
   5 -14  -4   36.20   11.00
   5 -14  -4   28.20   11.00
  -5  14   4   33.00   12.30
   5  14  -4   38.50   10.40
   5  14  -4   24.90    8.60
  -5  14   4   33.20   10.30
   4 -14  -4   39.40   10.90
   4 -14  -4   31.90   11.30
  -4  14   4   45.30   10.20
  -4  14   4   41.60   10.90
  -3 -14   4    6.60    4.00
   3 -14  -4   -2.80    8.30
   3 -14  -4    2.60    5.80
  -3  14   4   12.30    6.40
   2 -14  -4  266.47   22.70
   2 -14  -4  246.58   23.60
   2  14  -4  218.98   17.40
   2  14  -4  196.48   18.10
   2  14  -4  203.38   18.70
  -2  14   4  254.47   23.90
  -2  14   4  252.57   20.80
   1 -14  -4  183.28   18.40
   1 -14  -4  180.88   19.60
   1  14  -4  136.09   14.30
   1  14  -4  150.78   13.70
   1  14  -4  138.59   13.50
  -1  14   4  169.08   16.10
  -1  14   4  148.99   18.00
   0 -14  -4  153.08   17.10
   0 -14  -4  185.38   18.70
   0  14   4  160.48   15.60
   0  14  -4  155.28   14.50
   0  14  -4  161.28   13.50
   0  14   4  167.08   18.30
   0  14  -4  164.08   15.00
  -1 -14  -4   48.80   10.70
   1  14   4   70.39   12.80
  -1  14  -4   81.19   10.10
  -1  14  -4   75.29    8.80
   1  14   4   76.19   12.00
  -1  14  -4   90.29   10.40
  -2  14  -4  147.69   14.20
  -2  14  -4  124.89   11.10
   2  14   4  101.19   13.90
   2  14   4  125.79   15.40
  -2  14  -4  154.08   14.30
  -3 -14  -4  261.97   21.70
   3  14   4  216.48   20.70
   3  14   4  229.98   20.50
  -3  14  -4  198.48   15.10
  -3  14  -4  209.48   19.40
  -3  14  -4  211.48   19.00
  -4 -14  -4  439.46   30.90
  -4 -14  -4  427.86   31.00
  -4  14  -4  350.76   29.00
  -4  14  -4  369.26   29.80
   4  14   4  366.26   29.20
   4  14   4  374.06   30.70
  -5 -14  -4   24.50    8.60
   5  14   4    7.70   10.40
  -5  14  -4   22.40    9.60
  -5  14  -4   34.70    9.10
   4 -15  -4   18.20    9.00
   4 -15  -4   42.60   13.10
  -4  15   4   29.60   11.60
   4  15  -4   13.70    7.20
  -4  15   4   27.10    9.50
   4  15  -4   27.50    9.40
  -3 -15   4   41.60    6.60
   3 -15  -4   47.20   11.90
   3 -15  -4   49.90   13.00
  -3  15   4   49.60   10.60
   3  15  -4   37.30    7.60
   3  15  -4   40.60    8.90
  -3  15   4   54.69   12.90
   3  15  -4   50.39   10.00
   2 -15  -4  104.09   17.70
  -2 -15   4   99.29   10.40
   2 -15  -4  114.99   14.30
   2  15  -4   89.99   11.70
   2  15  -4   72.19   10.40
  -2  15   4  103.69   18.20
  -2  15   4  110.29   13.80
   2  15  -4   92.49   11.70
   1 -15  -4   43.30   10.30
   1 -15  -4   47.70   12.10
   1  15  -4   71.59    9.90
   1  15  -4   57.49    9.20
   1  15  -4   60.09    9.60
  -1  15   4   51.49   11.70
  -1  15   4   46.70    9.10
   0 -15  -4  106.69   17.50
   0 -15  -4   98.59   15.30
   0  15  -4   91.79   10.40
   0  15  -4   87.39   11.00
   0  15  -4   95.59   13.20
   0  15   4  112.79   17.10
   0  15   4   78.59   11.90
  -1 -15  -4   49.70   10.90
  -1 -15  -4   74.79   13.90
  -1  15  -4   71.59    8.80
   1  15   4   70.49   11.90
  -1  15  -4   57.99   10.00
  -1  15  -4   78.09   11.50
   1  15   4   76.89   14.00
   2  15   4   26.50    7.60
   2  15   4   23.20    9.00
  -2  15  -4   34.80    6.10
  -3 -15  -4   28.50    9.20
  -3 -15  -4   24.60   10.30
  -3  15  -4   25.30    6.10
   3  15   4   34.70    9.80
  -3  15  -4   33.50    8.40
  -3  15  -4   28.70    8.60
   3  15   4   33.40    9.90
  -4 -15  -4   63.39   12.00
  -4 -15  -4   56.99   12.60
  -4  15  -4   43.00   10.10
  -4  15  -4   34.60    9.20
   4  15   4   35.90   11.00
   4  15   4   36.50   10.80
   4 -16  -4  109.49   17.50
   4 -16  -4  107.89   18.90
  -4  16   4   78.39   14.40
   4  16  -4   68.59   12.50
   4  16  -4   92.29   14.10
  -4  16   4  102.39   18.60
   3 -16  -4    6.80    7.70
  -3 -16   4    2.80    5.00
   3 -16  -4   12.60   10.70
  -3  16   4   12.10    7.90
   3  16  -4   18.70    6.50
   3  16  -4    0.20    6.60
  -3  16   4    8.40    9.80
   3  16  -4   20.60    7.60
   2 -16  -4   21.20    9.00
  -2 -16   4   29.60    7.10
   2 -16  -4   21.00   10.70
  -2  16   4   38.40   11.90
  -2  16   4   24.10    8.10
   2  16  -4   29.00    8.00
   2  16  -4   36.60    9.30
   2  16  -4   42.50    7.90
   1 -16  -4  106.89   19.20
   1 -16  -4  117.69   16.60
   1  16  -4  166.28   15.70
   1  16  -4  156.58   14.60
   1  16  -4  167.88   14.30
  -1  16   4  147.69   16.10
  -1  16   4  118.49   18.10
   0 -16  -4   20.60    8.80
   0 -16  -4   15.40    9.70
   0  16   4   37.30   11.10
   0  16  -4   30.50    7.20
   0  16  -4   28.40    7.80
   0  16  -4   33.50    6.90
   0  16   4   38.70    9.20
  -1 -16  -4  225.38   21.90
  -1 -16  -4  235.88   23.30
   1  16   4  208.08   19.60
  -1  16  -4  163.58   17.40
   1  16   4  206.58   21.50
  -1  16  -4  205.18   18.90
  -1  16  -4  189.38   15.90
  -2 -16  -4   64.99   13.00
  -2 -16  -4   58.49   13.00
   2  16   4   50.79   11.90
  -2  16  -4   36.90    8.40
  -2  16  -4   45.30   10.10
   2  16   4   41.20   10.10
  -2  16  -4   46.90    7.50
  -3 -16  -4   15.80    8.70
  -3 -16  -4   15.30   10.60
  -3  16  -4    3.20    7.10
   3  16   4    7.80    8.20
   3  16   4   13.30    9.30
  -3  16  -4   18.10    8.00
  -4 -16  -4   70.59   15.00
  -4 -16  -4   91.19   14.90
  -4  16  -4   66.59   13.30
  -4  16  -4   80.69   14.90
   4  16   4   59.19   14.40
   4  16   4   90.59   13.90
   3 -17  -4  282.77   26.10
   3 -17  -4  278.57   29.40
  -3  17   4  285.07   27.70
   3  17  -4  201.78   21.30
   3  17  -4  241.08   22.30
  -3  17   4  254.47   24.30
   2 -17  -4  187.28   22.70
   2 -17  -4  161.18   19.40
  -2 -17   4  151.78   15.00
   2  17  -4  126.39   15.60
   2  17  -4  142.59   15.70
  -2  17   4  167.58   22.90
   2  17  -4  138.99   15.00
  -2  17   4  148.79   17.30
   1 -17  -4   15.90    8.20
   1 -17  -4   24.50   11.60
  -1 -17   4   30.20    7.50
   1  17  -4   43.80    9.50
   1  17  -4   48.80    9.80
  -1  17   4   34.80   11.60
   1  17  -4   48.50    8.70
  -1  17   4   30.10    8.80
   0 -17  -4   -2.00    6.60
   0 -17  -4   -7.00    8.80
   0  17  -4   10.60    5.90
   0  17   4    0.70    5.70
   0  17  -4    6.10    6.50
   0  17  -4   -2.10    5.90
   0  17   4   -8.20    8.90
  -1 -17  -4   50.49   13.80
  -1 -17  -4   65.19   12.90
   1  17   4   58.19   13.50
  -1  17  -4   52.99    8.90
   1  17   4   54.59   11.70
  -1  17  -4   65.29   11.00
  -1  17  -4   49.90   11.40
  -2 -17  -4   37.20   11.30
  -2 -17  -4   51.19   13.40
  -2  17  -4   37.90    9.00
   2  17   4   59.69   13.20
   2  17   4   67.29   11.60
  -2  17  -4   64.99    9.00
  -2  17  -4   58.99   10.20
  -3 -17  -4   57.09   12.50
  -3 -17  -4   43.80   13.50
   3  17   4   88.19   14.60
  -2 -18   4   36.50    8.90
   2 -18  -4   33.00   14.40
   2 -18  -4   58.69   13.50
  -2  18   4   36.60   12.80
  -2  18   4   36.60    9.80
   2  18  -4   54.09   11.00
   2  18  -4   44.80   10.00
   2  18  -4   53.59   10.80
   1 -18  -4   21.40   10.20
   1 -18  -4   20.10   11.70
  -1 -18   4   31.60    8.70
  -1  18   4   40.30   10.30
  -1  18   4   58.69   15.20
   0 -18  -4   32.10   11.40
   0 -18  -4   48.60   14.40
   0  18  -4   64.99   11.60
   0  18   4   65.89   11.90
   0  18   4   50.19   13.80
   0  18  -4   66.89   12.50
   0  18  -4   66.69   10.50
  -1 -18  -4  250.77   24.80
  -1 -18  -4  199.78   21.60
  -1  18  -4  192.18   19.30
  -1  18  -4  176.28   18.30
   1  18   4  169.38   22.60
  -1  18  -4  166.58   16.90
   1  18   4  194.48   20.00
  -2 -18  -4   81.39   16.10
  -2 -18  -4   73.99   15.40
   2  18   4   61.29   12.80
  -2  18  -4   42.10   10.70
   2  18   4   79.59   15.90
  -2  18  -4   73.69   12.70
  -2  18  -4   73.79   11.10
   1 -19  -4   45.80   12.60
  -1 -19   4   37.00    9.70
   1 -19  -4   53.59   14.70
   0 -19   4    1.20    7.00
   0 -19  -4    7.70   12.00
   0 -19  -4    7.50    9.00
   0  19   4   18.10    8.70
   0  19   4  -12.70   10.50
   0  19  -4   18.80    7.60
   0  19  -4    0.60    7.70
   0  19  -4   26.40   10.40
   7   0  -5   18.20    9.70
   7   0  -5   33.90   10.20
   6   0  -5    1.90    6.10
   6   0  -5    5.70    6.50
   6   0  -5   -1.90    4.30
   5   0  -5   49.50    7.00
   5   0  -5   47.70    9.50
   5   0  -5   54.69    9.90
   4   0  -5   53.29    9.20
   4   0  -5   45.70    8.50
   4   0  -5   51.79    6.90
   3   0  -5  471.15   30.10
   3   0  -5  483.05   31.80
   3   0  -5  414.76   31.40
   2   0  -5  437.26   28.40
   2   0  -5  395.16   27.30
   2   0  -5  388.46   28.50
  -1   0   5   97.79    9.20
   1   0  -5   97.79   10.20
   1   0  -5   95.09    9.80
   1   0  -5   99.79    9.50
   0   0  -5  651.53   43.00
   0   0  -5  683.73   42.10
   0   0   5  680.83   41.70
   0   0  -5  699.03   43.10
  -1   0  -5   87.69    8.20
  -1   0  -5   84.49    9.20
   1   0   5   80.89    7.40
  -1   0  -5   86.99    7.60
  -1   0  -5   85.79    8.90
  -2   0  -5 1143.99   64.69
  -2   0  -5 1057.89   66.69
   2   0   5 1071.29   63.49
  -2   0  -5 1062.69   62.89
   3   0   5  636.54   41.80
   3   0   5  664.93   39.80
  -3   0  -5  681.93   40.60
  -3   0  -5  686.73   39.30
  -3   0  -5  683.83   43.80
  -4   0  -5   59.19    5.70
  -4   0  -5   45.80    5.00
  -4   0  -5   46.00    8.50
   4   0   5   50.79    7.30
  -5   0  -5   90.29   12.20
  -6   0  -5   60.39   11.10
  -7   0  -5   12.80    8.30
   7  -1  -5  112.29   15.60
   7  -1  -5   93.49   15.20
   7   1  -5   96.29   15.10
   7   1  -5  107.19   14.80
   6  -1  -5   21.70    7.90
   6  -1  -5   11.20    8.20
   6  -1  -5   22.90    5.70
   6   1  -5   15.70    7.50
   6   1  -5   31.00    4.80
   6   1  -5   12.10    7.50
   5  -1  -5    9.30    5.30
   5  -1  -5   -0.50    5.20
   5  -1  -5    5.40    4.30
   5   1  -5    6.40    3.50
   5   1  -5   -2.60    4.90
   5   1  -5    1.60    5.30
   5   1  -5   10.50    3.90
  -4  -1   5  241.68   17.40
   4  -1  -5  289.57   21.70
   4  -1  -5  266.57   19.00
   4  -1  -5  261.87   20.70
   4   1  -5  280.77   20.90
   4   1  -5  239.08   17.60
   4   1  -5  247.68   20.30
   4   1  -5  214.38   17.20
   3  -1  -5 1086.89   66.09
   3  -1  -5 1020.50   66.09
   3  -1  -5 1050.29   64.49
   3   1  -5 1047.60   65.99
   3   1  -5 1052.59   63.79
   3   1  -5 1115.39   65.99
   2  -1  -5  424.06   30.50
   2  -1  -5  442.56   31.80
   2  -1  -5  464.05   31.40
   2   1  -5  488.45   31.40
   2   1  -5  440.86   31.40
  -2   1   5  513.15   31.30
   2   1  -5  474.25   30.40
   1  -1  -5   68.79    8.00
   1  -1  -5   59.29    7.70
   1  -1  -5   61.39    9.10
   1   1  -5   76.99    8.00
   1   1  -5   83.09    8.50
   1   1  -5   65.89    8.20
   0  -1  -5  570.84   35.40
   0  -1   5  527.05   34.20
   0  -1  -5  558.54   36.30
   0  -1  -5  570.84   36.20
   0   1  -5  558.34   35.70
   0   1  -5  562.44   36.10
   0   1   5  546.65   34.70
   0   1  -5  533.05   34.70
  -1  -1  -5  497.45   30.00
  -1  -1  -5  423.16   27.70
  -1  -1  -5  479.95   30.90
   1  -1   5  413.06   27.70
  -1   1  -5  496.05   28.50
  -1   1  -5  466.55   29.40
  -1   1  -5  423.86   27.50
   1   1   5  438.96   28.50
  -1   1  -5  421.26   30.10
  -2  -1  -5  992.00   62.29
  -2  -1  -5  973.60   58.69
   2  -1   5  934.31   58.29
  -2  -1  -5 1057.19   60.29
   2   1   5 1049.49   59.49
  -2   1  -5  963.90   57.99
  -2   1  -5 1039.50   59.89
  -2   1  -5 1022.90   58.79
  -2   1  -5  998.60   62.09
  -3  -1  -5  275.17   18.40
  -4  -1  -5  138.39   10.60
  -4  -1  -5  139.49   11.90
   4  -1   5  140.39   13.00
  -4  -1  -5  177.58   15.20
  -4   1  -5  169.38   14.70
   4   1   5  141.19   12.10
   4   1   5  171.58   11.30
  -5  -1  -5  298.97   23.20
  -5  -1  -5  291.67   19.00
  -5   1  -5  292.17   22.90
   5   1   5  322.97   19.10
  -5   1  -5  283.57   18.40
  -5   1  -5  270.67   19.30
  -6  -1  -5   50.09   10.20
  -6   1  -5   54.59   10.20
  -7  -1  -5    8.60    8.30
  -7   1  -5   11.10    7.90
   7  -2  -5    9.80    9.40
   7  -2  -5   10.90    8.80
   7   2  -5   11.60    8.10
   7   2  -5   12.80    9.40
   6  -2  -5   40.40    7.60
   6  -2  -5   47.20    9.90
   6  -2  -5   28.70    8.80
   6   2  -5   47.50    9.90
   6   2  -5   43.70    9.90
   5  -2  -5   15.30    5.40
   5  -2  -5   28.30    7.70
   5  -2  -5   26.00    7.80
   5   2  -5   25.60    7.80
   5   2  -5   19.50    4.30
   5   2  -5   20.80    4.10
   5   2  -5   19.90    7.30
   4  -2  -5  330.57   23.00
   4  -2  -5  314.47   24.70
  -4  -2   5  323.07   20.90
   4  -2  -5  326.97   24.90
   4   2  -5  349.17   24.50
   4   2  -5  324.67   24.60
   4   2  -5  275.47   20.80
   3  -2  -5  882.41   54.39
   3  -2  -5  863.81   54.79
  -3  -2   5  897.71   51.69
   3  -2  -5  868.61   53.09
   3   2  -5  790.82   53.39
   3   2  -5  842.22   53.59
  -3   2   5  762.32   52.89
   3   2  -5  880.91   51.69
   2  -2  -5  167.88   14.10
   2  -2  -5  146.99   13.30
   2  -2  -5  148.79   14.50
   2   2  -5  178.58   14.40
   1  -2  -5  168.58   14.10
   1  -2  -5  149.39   13.60
   1  -2  -5  178.38   14.90
   1   2  -5  183.78   14.40
   1   2  -5  168.48   13.60
  -1   2   5  161.08   13.30
   1   2  -5  167.18   13.50
   0  -2  -5  323.37   22.60
   0  -2  -5  310.47   22.70
   0   2   5  311.07   21.50
   0   2  -5  292.77   20.70
   0   2  -5  335.87   22.30
   0   2  -5  309.07   22.20
   0   2  -5  311.37   21.00
  -1  -2  -5  154.98   13.10
  -1  -2  -5  153.08   13.70
  -1   2  -5  152.98   13.50
  -1   2  -5  152.18   11.40
   1   2   5  160.38   12.30
  -1   2  -5  155.78   12.70
  -1   2  -5  167.78   11.30
  -2  -2  -5  850.01   48.70
  -2  -2  -5  860.81   51.09
  -2  -2  -5  709.93   46.90
  -2   2  -5  839.12   46.60
   2   2   5  833.62   48.00
  -2   2  -5  789.82   47.90
  -2   2  -5  745.73   49.80
  -2   2  -5  734.73   46.00
  -3  -2  -5  341.67   23.50
  -3  -2  -5  411.06   24.40
  -3  -2  -5  321.47   25.90
   3   2   5  384.46   23.80
  -4  -2  -5  168.88   10.40
  -4  -2  -5  142.59   14.00
  -4  -2  -5  117.69   10.70
   4   2   5  125.89   10.80
  -4   2  -5  169.08   14.60
  -5  -2  -5   40.80    6.70
   5  -2   5   61.69    8.20
  -5  -2  -5   61.39   10.50
   5   2   5   51.29    6.60
  -5   2  -5   51.39    6.20
  -5   2  -5   50.49   10.20
  -6  -2  -5   30.60    7.90
  -6   2  -5   27.20    8.10
   6   2   5   33.90    5.70
  -7  -2  -5   -8.10    7.60
  -7   2  -5   26.70    8.70
   7  -3  -5   31.00   10.40
   7  -3  -5   21.80   10.10
   7   3  -5   44.00   10.50
   7   3  -5   16.50    9.50
   6  -3  -5   15.70    7.50
   6  -3  -5   -3.80    5.30
   6  -3  -5   19.60    8.40
   6   3  -5   -1.70    6.80
   6   3  -5   -3.50    6.40
   5  -3  -5  278.97   22.40
   5  -3  -5  237.08   21.40
   5  -3  -5  259.47   19.60
   5   3  -5  257.47   20.90
   5   3  -5  232.98   15.40
   5   3  -5  237.88   15.60
   5   3  -5  241.98   20.90
   4  -3  -5  519.05   32.70
  -4  -3   5  482.95   29.60
   4  -3  -5  494.65   34.10
   4  -3  -5  492.85   34.70
   4   3  -5  401.76   29.40
   4   3  -5  546.15   34.10
   4   3  -5  468.95   33.10
  -4   3   5  460.35   33.00
   3  -3  -5  554.64   35.40
  -3  -3   5  532.35   32.90
   3  -3  -5  524.35   35.70
   3  -3  -5  493.25   36.20
   3   3  -5  558.34   35.70
   3   3  -5  527.25   33.00
  -3   3   5  525.35   35.20
   3   3  -5  477.45   35.00
   2  -3  -5  111.29   11.60
   2  -3  -5  100.89   10.80
   2  -3  -5  120.09   11.00
   2   3  -5   95.09   10.50
   2   3  -5  100.79    9.30
  -2   3   5   92.09   10.00
   2   3  -5  103.09   10.40
   1  -3  -5  299.17   21.80
   1  -3  -5  333.67   22.90
   1   3  -5  281.47   21.00
  -1   3   5  262.77   20.50
   1   3  -5  291.47   20.60
   1   3  -5  295.57   20.50
   0  -3  -5  239.78   19.80
   0  -3  -5  258.57   20.00
   0   3  -5  269.57   18.30
   0   3  -5  265.47   18.10
   0   3  -5  269.67   19.50
   0   3  -5  272.07   19.30
   0   3   5  271.07   19.00
  -1   3  -5   55.59    6.30
  -1   3  -5   74.49    6.60
  -1   3  -5   65.89    7.70
   1   3   5   86.99    8.00
  -1   3  -5   81.19    8.60
  -2  -3  -5    7.00    3.70
  -2   3  -5   13.50    4.00
   2   3   5   19.30    3.90
  -3  -3  -5  272.27   18.30
  -3  -3  -5  299.87   18.80
  -3  -3  -5  227.58   20.10
   3   3   5  285.87   18.50
   3   3   5  232.38   18.60
  -4  -3  -5  129.89    9.70
  -5  -3  -5   22.40    6.80
   5  -3   5   19.50    6.80
   5   3   5   23.50    5.10
  -6  -3  -5   11.50    6.90
   6   3   5    4.30    5.20
  -6   3  -5   -5.80    5.90
  -7  -3  -5   24.00    9.00
  -7   3  -5   21.30    9.10
   7  -4  -5   35.50   10.80
   7  -4  -5   34.10   10.50
   7  -4  -5   22.10    8.00
   7   4  -5   16.40    9.00
   6  -4  -5   43.30    8.70
   6  -4  -5   52.59   11.50
   6  -4  -5   33.60    9.70
   6   4  -5   43.60    9.60
   6   4  -5   54.69   11.30
   5  -4  -5   52.59    9.80
   5  -4  -5   48.50    8.80
   5  -4  -5   46.30   10.60
   5   4  -5   53.49    9.90
   5   4  -5   60.69   10.50
  -4  -4   5   36.80    4.90
   4  -4  -5   31.40    7.40
   4  -4  -5   35.20    7.10
   3  -4  -5  264.27   23.20
   3  -4  -5  315.27   22.90
   3  -4  -5  300.57   23.20
  -3  -4   5  267.47   19.80
   3   4  -5  321.47   22.80
   3   4  -5  272.77   22.00
   3   4  -5  327.67   20.30
  -3   4   5  339.57   23.10
   2  -4  -5  218.08   18.60
   2  -4  -5  214.08   17.90
   2  -4  -5  223.48   18.20
   2   4  -5  231.08   17.30
  -2   4   5  226.18   17.50
   2   4  -5  204.88   15.80
   2   4  -5  231.38   17.70
   1  -4  -5  676.13   43.60
   1  -4  -5  739.13   43.60
   1   4  -5  607.44   41.00
   1   4  -5  678.93   41.30
   1   4  -5  640.34   41.70
  -1   4   5  625.14   41.80
   0  -4  -5  402.46   28.30
   0  -4  -5  401.76   28.00
   0   4  -5  399.16   25.90
   0   4  -5  394.96   25.70
   0   4  -5  388.36   26.60
   0   4  -5  404.66   26.90
   0   4   5  400.36   26.90
  -1   4  -5  227.18   15.60
  -1   4  -5  220.88   15.50
   1   4   5  236.78   17.20
  -1   4  -5  270.67   17.60
  -2  -4  -5  147.89   14.40
  -2  -4  -5  150.58   13.40
  -2   4  -5  182.58   13.00
  -2   4  -5  165.88   14.30
  -2   4  -5  168.28   10.60
  -2   4  -5  174.48   10.70
   2   4   5  176.88   13.60
  -3  -4  -5  497.35   33.10
  -3  -4  -5  523.25   36.10
  -3  -4  -5  544.65   33.20
  -3   4  -5  545.05   35.70
   3   4   5  555.94   33.80
  -3   4  -5  504.05   32.60
  -4  -4  -5  425.76   26.10
  -4  -4  -5  403.66   26.50
  -4  -4  -5  468.55   31.10
   4   4   5  442.76   28.30
  -4   4  -5  410.56   27.10
  -4   4  -5  428.76   30.50
  -5  -4  -5   94.69   12.00
   5   4   5   93.19    9.80
  -5   4  -5   87.29   11.70
  -5   4  -5   95.89    9.10
  -6  -4  -5   35.60    8.90
  -6   4  -5   31.50    6.80
  -6   4  -5   41.00    9.90
   6   4   5   47.10    7.60
  -7  -4  -5  296.97   25.80
  -7   4  -5  309.87   25.20
   7  -5  -5  139.99   19.70
   7  -5  -5  151.78   16.80
   7  -5  -5  172.78   20.50
   7   5  -5  139.69   18.30
   7   5  -5  131.19   16.80
   6  -5  -5    3.40    7.10
   6  -5  -5    0.10    5.80
   6  -5  -5   17.50    8.00
   6   5  -5    3.50    7.40
   6   5  -5    4.80    6.80
   5  -5  -5   45.40    8.60
   5  -5  -5   36.40   10.30
   5  -5  -5   28.10    8.90
   5   5  -5   55.69   10.70
  -5   5   5   49.80   10.10
   5   5  -5   49.99    9.00
   4  -5  -5  389.76   31.10
   4  -5  -5  400.96   29.30
  -4  -5   5  396.66   25.20
   4  -5  -5  363.36   29.80
   4   5  -5  430.86   30.10
   4   5  -5  431.06   29.40
  -4   5   5  438.86   30.40
   4   5  -5  441.46   25.40
   3  -5  -5   41.00    8.70
   3  -5  -5   48.30    9.80
   3  -5  -5   62.89   10.30
  -3  -5   5   65.49    6.80
   3   5  -5   59.19    8.90
  -3   5   5   46.40    8.20
   3   5  -5   77.69    9.20
   3   5  -5   73.59    6.60
   2  -5  -5  191.18   16.90
   2  -5  -5  178.08   15.80
   2   5  -5  193.68   15.00
   2   5  -5  165.88   13.20
  -2   5   5  179.48   15.20
   2   5  -5  182.88   15.20
   1  -5  -5   79.49   10.40
   1  -5  -5   70.99    9.20
  -1   5   5   79.49    8.80
   1   5  -5   74.39    8.60
   1   5  -5   76.19    8.10
   1   5  -5   77.99    8.10
   0  -5   5  515.45   32.70
   0  -5  -5  473.85   33.20
   0  -5  -5  446.96   32.70
   0   5  -5  483.95   31.50
   0   5   5  450.45   31.50
   0   5  -5  496.15   30.40
   0   5  -5  489.95   31.30
  -1  -5  -5   65.99    9.50
  -1  -5  -5   64.89    8.50
  -1   5  -5   72.69    7.50
  -1   5  -5   61.59    7.90
  -1   5  -5   64.29    6.60
   1   5   5   60.59    7.40
  -1   5  -5   64.69    6.10
  -2  -5  -5  119.79   12.80
  -2   5  -5  145.79   12.80
   2   5   5  143.09   11.90
  -3  -5  -5  184.58   13.20
  -3  -5  -5  158.78   13.30
  -3  -5  -5  171.38   15.10
  -3   5  -5  126.49   14.00
  -3   5  -5  143.79   12.10
   3   5   5  158.38   13.10
  -4  -5  -5  353.36   21.80
  -4  -5  -5  305.47   21.40
   4   5   5  334.07   23.80
  -4   5  -5  384.86   26.10
  -5  -5  -5   96.39   13.30
  -5   5  -5   83.09   11.60
   5   5   5   88.69   10.20
  -5   5  -5   87.89    9.30
  -6  -5  -5   24.90    8.20
  -6   5  -5   30.80    8.80
  -6   5  -5   26.30    6.40
   6   5   5   39.70    7.20
   6  -6  -5   26.80    8.60
   6  -6  -5   25.00    7.90
   6  -6  -5    7.70    8.70
   6   6  -5   25.70    8.70
   6   6  -5   21.50    8.20
   5  -6  -5  105.49   15.90
   5  -6  -5  125.79   13.70
   5  -6  -5  101.99   15.20
  -5   6   5  132.59   14.20
   5   6  -5  123.29   13.60
   5   6  -5  152.78   15.70
   4  -6  -5   26.50    7.30
  -4  -6   5   32.20    4.20
   4  -6  -5   36.50    9.10
   4  -6  -5   28.70    7.40
  -4   6   5   43.60    8.30
   3  -6  -5   34.20    7.60
   3  -6  -5   40.50    8.40
   3  -6  -5   32.80    8.70
  -3  -6   5   42.70    6.20
   3   6  -5   37.80    7.40
   3   6  -5   37.60    5.50
  -3   6   5   24.00    6.10
   3   6  -5   37.20    7.40
   2  -6  -5   31.70    7.10
   2  -6  -5   37.30    7.60
  -2   6   5   32.70    6.30
   1  -6  -5  229.88   17.80
   1  -6  -5  233.18   18.50
   1   6  -5  171.58   14.70
   1   6  -5  192.28   15.60
   1   6  -5  218.88   15.70
  -1   6   5  181.88   16.00
   0  -6  -5   76.59    9.80
   0  -6  -5   81.79   11.80
   0   6  -5   86.69    8.70
   0   6  -5   77.79    8.60
   0   6   5   86.09    9.10
   0   6  -5   74.39    7.50
  -1   6  -5   69.09    7.50
  -1   6  -5   47.00    6.20
   1   6   5   48.30    7.50
  -1   6  -5   70.89    6.00
  -1   6  -5   78.29    8.80
  -2  -6  -5  212.08   15.60
  -2  -6  -5  193.88   16.20
  -2   6  -5  151.68   13.20
   2   6   5  167.88   14.10
  -2   6  -5  156.98   14.70
  -3  -6  -5    4.50    4.70
  -3  -6  -5    1.40    3.70
  -3   6  -5   14.50    3.90
   3   6   5    2.70    3.50
  -3   6  -5    2.80    4.20
  -4  -6  -5  295.87   20.20
  -4  -6  -5  340.57   25.00
  -4  -6  -5  327.97   20.50
  -4   6  -5  320.47   24.20
   4   6   5  327.27   22.80
  -4   6  -5  278.67   21.10
  -5  -6  -5   66.49   11.30
   5   6   5   57.59    8.80
  -5   6  -5   77.29   11.90
  -5   6  -5   71.29    9.20
  -6  -6  -5   17.50    7.50
   6   6   5   18.50    6.40
  -6   6  -5    4.00    5.70
  -6   6  -5   11.70    7.20
   6  -7  -5   80.69   14.40
   6  -7  -5  106.99   13.50
   6  -7  -5   95.69   15.40
   6   7  -5   90.59   14.50
   6   7  -5   91.49   13.00
   5  -7  -5   24.00    8.70
   5  -7  -5   37.40    9.30
   5  -7  -5   35.10    8.40
  -5   7   5   37.60    8.60
   5   7  -5   40.20    8.70
   5   7  -5   33.60    7.60
   4  -7  -5   98.49   12.80
   4  -7  -5  104.19   15.50
   4  -7  -5   95.09   12.00
  -4   7   5   90.09   11.70
   4   7  -5   92.89    6.90
   4   7  -5   95.69   12.30
   4   7  -5   86.49   11.40
  -3  -7   5  162.48   13.50
   3  -7  -5  172.58   17.20
   3  -7  -5  178.78   16.80
   3  -7  -5  152.38   17.20
   3   7  -5  194.88   16.00
  -3   7   5  213.28   17.00
   3   7  -5  224.08   16.80
   2   7  -5   83.19    9.90
   2   7  -5  112.19   10.40
   1  -7  -5   96.49   11.50
   1  -7  -5   95.19   11.10
   1   7  -5   87.59    9.00
  -1   7   5   89.09    9.90
   1   7  -5   93.79    9.50
   1   7  -5   88.59    9.30
   0  -7  -5  453.95   33.30
   0  -7  -5  464.55   33.40
   0   7  -5  512.05   30.10
   0   7  -5  471.95   31.30
   0   7   5  454.75   31.90
   0   7  -5  473.05   31.00
  -1  -7  -5   53.39    9.50
  -1  -7  -5   54.29    9.30
   1  -7   5   53.49    7.10
   1   7   5   57.59    9.10
  -1   7  -5   61.49    8.10
  -1   7  -5   75.39    8.10
  -1   7  -5   66.39    6.60
  -1   7  -5   70.39    6.10
  -2  -7  -5  392.86   26.30
  -2   7  -5  299.07   23.70
  -2   7  -5  312.77   22.20
   2   7   5  328.27   23.60
  -3  -7  -5  375.26   28.50
  -3  -7  -5  392.76   26.50
  -3   7  -5  382.86   27.60
  -3   7  -5  382.36   25.70
   3   7   5  387.46   27.10
  -4  -7  -5   39.00    8.60
  -4  -7  -5   40.40    6.60
   4   7   5   34.50    7.40
  -5  -7  -5  202.58   17.60
   5   7   5  162.48   15.80
  -5   7  -5  167.98   14.60
  -5   7  -5  157.28   16.40
  -6  -7  -5  175.08   17.40
   6   7   5  163.18   17.20
  -6   7  -5  192.18   18.20
  -6   7  -5  155.08   15.50
   6  -8  -5  143.79   19.60
   6  -8  -5  135.79   18.80
   6  -8  -5  145.99   16.50
   6   8  -5  111.49   14.50
   6   8  -5  131.29   16.10
   5  -8  -5   17.70    7.70
   5  -8  -5   41.20   11.30
   5  -8  -5   14.10    7.00
   5   8  -5   25.10    7.20
  -5   8   5   22.20    8.10
   5   8  -5   17.50    7.60
   4  -8  -5   31.50    9.70
   4  -8  -5   25.80    7.80
   4  -8  -5   22.60    8.00
   4   8  -5   28.80    7.70
   4   8  -5   26.50    7.10
  -4   8   5   46.80    8.70
   3  -8  -5    7.70    6.40
  -3  -8   5   20.50    5.00
   3  -8  -5   22.20    7.30
   3   8  -5   17.60    5.50
  -3   8   5   13.50    5.00
   3   8  -5   17.50    3.90
   3   8  -5   19.60    5.50
   2  -8  -5   84.49   13.60
   2  -8  -5   90.99   11.60
  -2   8   5   86.89   10.80
   2   8  -5   88.09   10.00
   2   8  -5  121.19   10.90
   1  -8  -5   48.00    9.40
   1  -8  -5   53.89    9.80
   1   8  -5   53.39    7.10
   1   8  -5   58.79    8.80
  -1   8   5   42.20    7.90
   1   8  -5   58.89    7.10
   0  -8  -5  110.69   12.60
   0  -8  -5  108.49   12.90
   0   8   5  107.99   11.50
   0   8  -5  122.49   11.30
   0   8  -5  132.19   10.20
   0   8  -5  119.89   11.20
  -1  -8  -5   79.89   10.20
   1  -8   5   60.49    7.50
  -1  -8  -5   67.49   10.40
   1   8   5   71.89   10.20
  -1   8  -5   70.39    7.90
  -1   8  -5   65.39    7.20
  -1   8  -5   60.89    6.20
  -1   8  -5   55.59    9.00
  -2  -8  -5  168.78   15.90
  -2  -8  -5  138.99   14.70
  -2   8  -5  160.38   13.10
  -2   8  -5  145.19   13.80
   2   8   5  168.08   14.20
  -3  -8  -5   36.50    7.80
  -3  -8  -5   53.29    8.20
  -3   8  -5   49.40    7.40
  -3   8  -5   27.90    7.40
   3   8   5   34.30    7.80
  -4  -8  -5    0.90    5.00
  -4  -8  -5   -2.10    4.40
  -4  -8  -5   -7.20    4.60
  -4   8  -5    6.80    5.20
   4   8   5    0.40    4.50
  -4   8  -5    3.80    4.50
  -5  -8  -5   -0.40    5.60
  -5   8  -5   11.90    6.70
  -5   8  -5   -0.50    5.00
   5   8   5   -0.90    5.90
  -6  -8  -5  147.79   17.00
  -6   8  -5  143.09   15.60
  -6   8  -5  171.68   17.30
   6   8   5  131.29   16.70
   6  -9  -5   85.79   13.60
   6  -9  -5   94.29   15.70
   6  -9  -5   68.29   14.20
   6   9  -5   45.20   11.20
   6   9  -5   79.39   13.50
  -6   9   5   65.79   12.80
   5  -9  -5   62.69   12.50
   5  -9  -5   66.19   13.60
   5  -9  -5   79.49   12.90
  -5   9   5  113.59   15.40
   5   9  -5   67.39   10.90
   5   9  -5   66.99   12.10
   4  -9  -5  297.47   24.70
   4  -9  -5  285.57   25.60
   4  -9  -5  331.47   25.20
   4   9  -5  273.87   22.80
  -4   9   5  276.07   23.40
   4   9  -5  252.27   21.30
   3  -9  -5  685.23   46.40
  -3  -9   5  654.23   39.80
   3  -9  -5  692.83   45.10
   3   9  -5  585.44   38.80
  -3   9   5  671.63   44.00
   3   9  -5  686.73   42.80
   3   9  -5  591.04   41.40
   2  -9  -5  466.15   35.60
   2  -9  -5  436.36   34.50
   2   9  -5  425.36   31.90
   2   9  -5  539.15   31.00
   2   9  -5  520.65   32.60
  -2   9   5  493.55   34.00
   1  -9  -5  124.89   14.30
   1  -9  -5  120.79   13.20
  -1   9   5  103.09   11.80
   1   9  -5  123.09   11.70
   1   9  -5  112.39   10.90
   1   9  -5  115.29   10.50
   0  -9  -5   95.49   14.00
   0  -9  -5   92.89   12.20
   0   9  -5  101.49   10.00
   0   9  -5  102.69    9.00
   0   9   5  102.29   11.20
   0   9  -5   88.99   10.00
  -1  -9  -5  140.09   14.60
   1  -9   5  147.89   12.10
  -1  -9  -5  135.29   14.80
  -1   9  -5  139.19   12.50
   1   9   5  156.18   13.80
  -1   9  -5  132.29   11.60
  -1   9  -5  137.49   10.30
  -1   9  -5  151.38   13.10
  -2  -9  -5  447.76   33.20
  -2  -9  -5  464.15   34.30
  -2   9  -5  523.35   31.90
  -2   9  -5  508.85   28.40
  -2   9  -5  435.06   28.70
   2   9   5  469.85   32.80
  -2   9  -5  486.15   32.70
  -3  -9  -5  188.18   17.40
  -3  -9  -5  152.38   15.10
  -4  -9  -5   17.50    6.40
  -4  -9  -5   25.60    6.50
   4   9   5   22.60    6.60
  -5  -9  -5   57.49   11.10
  -5   9  -5   48.20    9.30
   5   9   5   57.49   11.00
  -5   9  -5   60.69   11.80
  -6  -9  -5   28.60   10.20
  -6   9  -5   29.00    8.80
   6   9   5   23.50    9.40
  -6   9  -5   37.10    9.00
   6 -10  -5   75.69   16.60
   6 -10  -5   67.29   13.30
   6 -10  -5   88.09   15.20
   6  10  -5   46.30   11.20
  -6  10   5   70.39   13.00
   6  10  -5   60.09   11.90
   5 -10  -5   24.20    9.10
   5 -10  -5   35.70   12.00
   5 -10  -5   56.09   10.70
  -5  10   5   38.80    9.30
   5  10  -5   24.70    7.90
   5  10  -5   33.80    9.00
   4 -10  -5  231.98   23.40
   4 -10  -5  231.28   22.80
   4 -10  -5  242.88   21.90
  -4  10   5  226.08   20.70
   4  10  -5  229.18   20.30
   3 -10  -5  267.77   23.70
   3 -10  -5  235.28   21.20
  -3 -10   5  222.28   16.80
   3  10  -5  203.48   15.50
   3  10  -5  217.98   18.80
  -3  10   5  252.37   20.50
   3  10  -5  241.88   18.80
   2 -10  -5  219.98   20.90
   2 -10  -5  176.98   18.60
  -2  10   5  211.28   20.50
   2  10  -5  223.18   17.60
   2  10  -5  228.08   17.70
   2  10  -5  252.57   16.30
  -2  10   5  199.38   18.30
   1 -10  -5  372.86   30.00
   1 -10  -5  369.06   30.20
  -1  10   5  395.16   30.70
   1  10  -5  383.66   26.10
  -1  10   5  351.16   28.20
   1  10  -5  445.56   26.70
   1  10  -5  405.56   27.50
   0 -10  -5  153.28   15.70
   0 -10  -5  144.69   15.80
   0  10   5  128.29   13.70
   0  10  -5  147.89   11.80
   0  10  -5  150.08   13.30
   0  10  -5  153.28   13.20
   0  10   5  148.59   16.20
  -1 -10  -5  437.96   32.70
  -1 -10  -5  413.16   32.00
  -1  10  -5  453.95   29.70
  -1  10  -5  445.06   30.40
   1  10   5  433.26   32.30
  -1  10  -5  455.85   27.30
   1  10   5  412.96   30.70
   2 -10   5  280.27   19.00
  -2 -10  -5  297.07   24.20
  -2 -10  -5  288.27   23.40
  -2  10  -5  267.67   18.60
   2  10   5  272.77   22.30
  -2  10  -5  302.77   18.10
  -2  10  -5  298.27   21.20
  -2  10  -5  297.57   22.20
  -3 -10  -5   88.39   12.10
  -3 -10  -5   90.69   12.20
  -4 -10  -5   -0.40    6.00
  -4 -10  -5   -2.30    6.30
   4  10   5   13.40    6.00
  -5 -10  -5   22.20    7.70
  -5  10  -5   10.20    6.80
   5  10   5   21.80    8.70
  -5  10  -5   41.60    8.60
  -6 -10  -5   15.40    8.90
   6  10   5    4.70    9.20
  -6  10  -5   22.30    9.10
  -6  10  -5   15.00    8.70
   5 -11  -5   -0.70    6.80
   5 -11  -5    7.40    9.60
   5 -11  -5    2.90    7.90
  -5  11   5   -0.30    6.80
   5  11  -5    6.70    7.40
   5  11  -5    5.00    7.30
   4 -11  -5  109.09   16.20
   4 -11  -5   85.29   16.50
   4 -11  -5   97.09   15.20
  -4  11   5  106.59   13.90
   4  11  -5  113.19   13.00
   4  11  -5  144.19   14.40
   3 -11  -5  106.19   16.80
   3 -11  -5   97.99   13.60
  -3  11   5  105.69   17.00
   3  11  -5  114.19    9.60
   3  11  -5  137.79   12.90
   3  11  -5  103.99   12.10
  -3  11   5  104.89   13.40
   2 -11  -5  310.37   26.10
   2 -11  -5  280.17   24.10
   2  11  -5  286.67   21.30
   2  11  -5  251.17   21.00
  -2  11   5  308.77   23.70
  -2  11   5  300.17   25.90
   2  11  -5  262.57   19.60
   1  11  -5  232.68   16.80
  -1  11   5  189.58   20.20
   1  11  -5  240.58   17.10
  -1  11   5  184.08   18.30
   1  11  -5  223.38   17.70
   0 -11  -5  128.59   16.10
   0 -11  -5  196.08   18.00
   0  11   5  132.99   14.80
   0  11   5  171.78   17.40
   0  11  -5  162.48   14.10
   0  11  -5  166.18   14.50
   0  11  -5  170.68   12.90
  -1 -11  -5  387.66   28.00
  -1 -11  -5  401.76   28.10
   1  11   5  343.07   26.80
  -1  11  -5  299.07   23.70
  -1  11  -5  313.97   23.70
  -1  11  -5  315.47   21.40
   1  11   5  314.37   25.10
   2 -11   5  104.49   10.10
  -2 -11  -5  100.59   13.40
  -2 -11  -5  101.29   13.60
  -2  11  -5  127.79   10.40
  -3 -11  -5   91.09   12.70
  -3 -11  -5   92.89   14.00
   3  11   5   94.69   12.30
  -3  11  -5  100.39   12.00
  -3  11  -5  114.99   11.90
  -4 -11  -5  138.59   15.90
  -4 -11  -5  132.49   15.20
  -4  11  -5  136.89   14.90
  -4  11  -5  163.48   14.80
   4  11   5  131.09   15.40
  -5 -11  -5   39.80    9.80
   5  11   5   32.70   10.30
  -5  11  -5   28.70    9.60
  -5  11  -5   45.20    9.00
   5 -12  -5   37.40   11.20
   5 -12  -5   55.79   13.80
   5 -12  -5   47.30   11.20
   5  12  -5   40.70    9.50
  -5  12   5   44.80   11.50
   5  12  -5   51.29   11.40
   4 -12  -5   54.69   12.10
   4 -12  -5   88.09   16.60
   4  12  -5   42.10    9.50
   4  12  -5   63.39   11.80
  -4  12   5   77.39   13.90
   3 -12  -5   10.30    8.10
   3 -12  -5   -2.30    5.70
   3  12  -5   19.30    6.00
  -3  12   5    6.20    5.70
   3  12  -5   11.50    5.90
  -3  12   5   15.20    8.60
   2  12  -5   97.09   11.00
   2  12  -5   92.89    9.40
  -2  12   5   62.69   12.50
  -2  12   5   61.39   11.30
   2  12  -5   87.29   10.70
   1 -12  -5   53.29   11.70
   1 -12  -5   38.90    9.50
   1  12  -5   82.29    9.60
  -1  12   5   60.19   13.30
   1  12  -5   78.99    8.90
  -1  12   5   56.89   10.30
   1  12  -5   64.79    8.70
   0 -12  -5  546.95   40.50
   0 -12  -5  554.94   40.60
   0  12  -5  559.14   36.80
   0  12   5  533.45   40.20
   0  12  -5  545.45   36.30
   0  12  -5  581.84   35.20
   0  12   5  536.75   38.60
  -1 -12  -5   76.19   13.60
  -1 -12  -5  103.89   13.70
   1  12   5   92.99   14.30
  -1  12  -5   73.39    7.90
  -1  12  -5   69.19    9.80
   1  12   5   91.49   13.20
  -1  12  -5   78.79   10.30
  -2 -12  -5  185.08   18.40
  -2 -12  -5  201.68   19.10
   2 -12   5  175.48   14.00
  -2  12  -5  154.48   13.80
   2  12   5  146.49   17.30
   2  12   5  190.28   17.00
  -2  12  -5  166.78   15.10
  -2  12  -5  163.88   12.50
  -2  12  -5  154.68   15.40
  -3 -12  -5  129.69   15.30
  -3 -12  -5  109.59   14.50
  -3  12  -5   95.09   12.20
   3  12   5  101.79   13.20
  -3  12  -5  102.29   12.20
  -4 -12  -5   40.20   10.20
  -4 -12  -5   40.90    9.80
  -4  12  -5   36.50    8.60
   4  12   5   46.60    9.70
  -4  12  -5   56.19   10.40
  -5 -12  -5    8.30    8.10
  -5  12  -5   31.80    8.30
  -5  12  -5   30.00    9.30
   5  12   5   26.90    9.70
   5 -13  -5  159.78   23.10
   5 -13  -5  190.78   22.50
   5 -13  -5  192.78   21.50
   5  13  -5  155.18   18.20
  -5  13   5  190.08   20.20
   5  13  -5  141.59   16.80
   4 -13  -5   21.90    8.50
   4 -13  -5   18.30   10.30
  -4  13   5   32.20    9.30
  -4  13   5   48.50   12.60
   3 -13  -5  153.08   19.60
   3 -13  -5  130.59   16.90
  -3  13   5  155.68   19.10
  -3  13   5  147.79   16.90
   3  13  -5  127.99   11.90
   3  13  -5  130.99   14.00
   3  13  -5  172.98   15.90
   2 -13  -5  142.09   16.90
   2 -13  -5  138.99   20.10
   2  13  -5  129.09   11.70
  -2  13   5  144.89   18.10
   2  13  -5  146.69   13.60
   2  13  -5  101.79   13.30
  -2  13   5  154.78   15.80
   1 -13  -5   51.09   12.60
   1 -13  -5   66.79   12.50
  -1  13   5   95.99   12.40
  -1  13   5  103.79   15.10
   0 -13  -5   52.59   11.70
   0  13  -5   49.40    7.20
   0  13   5   46.50    9.20
   0  13  -5   52.89    8.80
   0  13  -5   46.10    9.20
   0  13   5   42.90   11.70
  -1  13  -5  264.07   21.40
  -1  13  -5  268.37   21.50
   1  13   5  264.97   24.60
   1  13   5  304.37   23.40
  -1  13  -5  273.97   18.90
  -2 -13  -5   60.69   11.80
  -2  13  -5   86.99   11.30
  -2  13  -5   86.39   11.20
  -2  13  -5   84.49    8.60
   2  13   5   89.09   13.60
   2  13   5   63.89   11.40
  -3 -13  -5  150.38   17.50
  -3 -13  -5  139.39   17.10
  -3  13  -5  173.58   16.30
   3  13   5  153.78   17.00
  -3  13  -5  153.58   15.90
  -4 -13  -5  285.57   24.10
  -4  13  -5  244.98   21.80
   4  13   5  258.17   22.80
  -4  13  -5  214.88   21.50
  -5 -13  -5   -4.40    8.10
  -5  13  -5    9.40    7.20
  -5  13  -5   25.80    9.50
   5  13   5   10.60    8.80
   4 -14  -5   14.70   10.50
   4 -14  -5    8.40    7.90
  -4  14   5   19.70   10.70
   4  14  -5   20.30    8.00
   4  14  -5   26.10    7.80
  -4  14   5   15.50    8.50
   3 -14  -5   87.49   15.70
   3 -14  -5   67.39   14.40
  -3 -14   5   65.99    9.20
   3  14  -5   71.89    9.40
  -3  14   5   88.19   16.60
   3  14  -5   53.79   10.70
  -3  14   5   81.29   13.70
   3  14  -5   73.49   11.90
   2 -14  -5  130.19   18.90
   2 -14  -5  115.89   15.50
  -2  14   5  136.99   19.70
   2  14  -5  101.39   11.30
  -2  14   5  135.79   15.20
   2  14  -5  110.59   12.40
   2  14  -5   97.79   13.00
   1 -14  -5  277.67   23.60
   1 -14  -5  279.07   24.90
  -1  14   5  226.48   20.80
   1  14  -5  200.98   17.60
   1  14  -5  204.98   19.20
  -1  14   5  263.37   24.10
   1  14  -5  190.18   17.50
   0 -14  -5    4.90    6.40
   0 -14  -5    1.50    8.10
   0  14  -5    9.00    5.00
   0  14  -5   13.30    4.80
   0  14  -5    1.50    5.20
   0  14   5    8.00    6.00
   0  14   5   18.90    9.20
  -1  14  -5  105.99   12.00
   1  14   5   79.49   15.20
  -1  14  -5  108.69   12.50
   1  14   5   64.79   11.80
  -2 -14  -5    8.80    8.40
  -2 -14  -5   10.40    8.40
   2  14   5   31.00    8.20
   2  14   5   29.60   10.20
  -2  14  -5   48.20    6.30
  -3 -14  -5   11.50    9.00
  -3 -14  -5   30.70   10.00
   3  14   5   30.40   10.20
  -3  14  -5   31.10    8.70
  -3  14  -5   26.30    7.70
   3  14   5   22.50    8.50
  -4 -14  -5  148.19   18.70
  -4 -14  -5  161.38   20.20
   4  14   5  147.19   17.70
  -4  14  -5  140.99   16.90
  -4  14  -5  134.99   16.00
   4 -15  -5  192.38   22.20
   4 -15  -5  175.08   25.90
   4  15  -5  207.48   19.60
  -4  15   5  234.38   22.50
  -4  15   5  225.38   25.50
   4  15  -5  161.88   18.90
   3 -15  -5   46.50   13.30
   3 -15  -5   59.79   13.50
  -3 -15   5   43.50    7.20
   3  15  -5   54.99    9.70
  -3  15   5   34.10   12.20
   3  15  -5   52.89    9.80
  -3  15   5   47.90   11.70
   2 -15  -5   60.99   12.20
   2 -15  -5   65.09   14.20
  -2  15   5   43.20   12.90
   2  15  -5   40.60    9.20
   2  15  -5   38.30    9.30
  -2  15   5   53.99   11.10
   2  15  -5   41.60    7.90
   1 -15  -5  147.19   17.90
   1 -15  -5  145.39   20.80
   1  15  -5  146.99   14.10
   1  15  -5  121.49   13.40
  -1  15   5  133.99   20.40
   1  15  -5  117.99   14.30
  -1  15   5  142.49   16.00
   0 -15  -5  112.89   18.50
   0 -15  -5  110.29   16.80
   0  15  -5   87.79   10.80
   0  15   5  111.09   14.00
   0  15  -5  106.69   12.70
   0  15   5  110.79   18.80
   0  15  -5  100.99   12.00
  -1 -15  -5   72.39   13.80
  -1 -15  -5   67.49   14.80
  -1  15  -5  103.29   12.30
  -1  15  -5  101.69   12.30
  -1  15  -5   94.19   10.50
   1  15   5   91.99   14.00
   1  15   5   95.59   16.20
  -2 -15  -5   -3.00    7.40
  -2 -15  -5    2.70    8.80
  -2  15  -5   24.50    6.90
   2  15   5   10.40    6.90
   2  15   5    1.10    8.90
  -2  15  -5   16.70    7.30
  -2  15  -5   12.90    5.70
  -3 -15  -5  131.19   19.30
  -3 -15  -5  123.89   18.30
   3  15   5  146.59   16.60
  -3  15  -5  120.89   14.60
  -3  15  -5  109.49   15.50
   3  15   5  111.99   16.80
  -4 -15  -5   53.39   14.10
  -4 -15  -5   67.69   12.80
  -4  15  -5   53.19   10.80
   3 -16  -5   80.49   15.90
   3 -16  -5   56.19   15.10
  -3  16   5  108.79   19.30
  -3  16   5   76.99   14.70
   3  16  -5   43.20   10.70
   3  16  -5   69.69   11.90
   2 -16  -5   75.79   13.90
   2 -16  -5   95.59   17.20
  -2  16   5   76.59   14.20
   2  16  -5   75.49   10.90
   2  16  -5   73.79   12.20
  -2  16   5   73.49   16.20
   2  16  -5  113.29   13.50
   1 -16  -5   50.09   13.50
   1 -16  -5   54.59   13.10
  -1  16   5   37.10   12.50
   1  16  -5   50.89    9.10
   1  16  -5   29.50    8.30
   1  16  -5   49.90    9.90
  -1  16   5   50.39   11.10
   0 -16  -5   35.80   10.70
   0 -16  -5   38.70   11.90
   0  16   5   43.80   12.10
   0  16  -5   33.70    7.50
   0  16  -5   33.30    8.20
   0  16  -5   26.80    7.90
   0  16   5   15.30    7.80
  -1 -16  -5   48.90   13.20
  -1 -16  -5   27.50   10.60
   1  16   5   61.49   13.60
  -1  16  -5   33.70    8.20
  -1  16  -5   52.59    9.70
  -1  16  -5   49.40    8.30
   1  16   5   33.00    8.80
  -2 -16  -5   67.79   14.80
  -2 -16  -5   64.49   13.20
   2  16   5   68.29   15.00
  -2  16  -5   83.99   13.00
  -2  16  -5   65.79   11.00
  -2  16  -5   55.39    8.50
   2  16   5   66.59   12.40
  -3 -16  -5   30.20   12.50
  -3 -16  -5   38.90   11.10
   3  16   5   38.20   12.10
   3  16   5   40.20   10.70
  -3  16  -5   30.00    8.90
  -3  16  -5   27.60    9.20
   2 -17  -5  102.89   19.50
   2 -17  -5  122.09   19.20
  -2 -17   5   96.29   13.30
   2  17  -5   88.19   12.80
   2  17  -5  119.49   14.20
  -2  17   5  126.89   20.70
   2  17  -5   67.99   12.80
  -2  17   5  103.69   15.60
   1 -17  -5   40.80   11.50
   1 -17  -5   53.49   13.60
   1  17  -5   20.00    7.70
   1  17  -5   42.60    8.70
  -1  17   5   43.90   12.60
  -1  17   5   42.30    9.50
   0 -17  -5   -8.70    9.50
   0 -17  -5    6.60    8.70
   0  17  -5   12.70    6.70
   0  17   5    0.50    9.70
   0  17   5   -9.90    6.60
   0  17  -5   -9.50    5.90
   0  17  -5    3.70    6.10
  -1 -17  -5   -1.80    8.90
  -1 -17  -5   -1.80   10.20
   1  17   5    6.80    8.20
  -1  17  -5   28.70    8.10
  -1  17  -5   10.80    7.10
   1  17   5   21.30   11.60
  -1  17  -5   24.40    7.60
  -2 -17  -5   61.69   15.00
  -2 -17  -5   73.99   14.50
  -2  17  -5   60.09   11.30
  -2  17  -5   70.29   12.30
   2  17   5   67.09   12.60
   2  17   5   47.70   15.00
   0 -18  -5   14.30   13.10
   0 -18  -5    3.00    8.90
   0  18   5    2.80   12.50
   0  18  -5    7.10    7.60
   6   0  -6  103.79   10.90
   6   0  -6   68.19   13.20
   6   0  -6   78.59   13.30
   5   0  -6   26.40    8.60
   5   0  -6   18.50    5.70
   5   0  -6   32.10    8.70
   4   0  -6   47.90   10.20
   4   0  -6   61.29   10.80
   4   0  -6   64.69    8.40
   3   0  -6 1189.98   70.99
   3   0  -6 1113.59   69.09
   3   0  -6 1099.09   71.19
   2   0  -6  424.56   31.30
   2   0  -6  450.05   30.50
   2   0  -6  447.46   30.80
   1   0  -6  146.29   14.80
   1   0  -6  178.38   15.00
   1   0  -6  217.18   16.10
   0   0   6 1551.24   94.09
   0   0  -6 1551.94   96.09
   0   0  -6 1710.73   96.19
   0   0  -6 1580.64   94.59
  -1   0  -6 1506.45   88.89
  -1   0  -6 1385.86   89.89
  -1   0  -6 1555.24   87.79
   2   0   6  105.39    9.10
  -4   0  -6   56.89    7.10
  -4   0  -6   46.40    9.40
  -5   0  -6   19.10    7.50
  -6   0  -6   58.69   11.70
   6  -1  -6   70.49   13.70
   6  -1  -6   80.49   10.40
   6  -1  -6   73.39   13.40
   6   1  -6   69.69   13.00
   6   1  -6   73.29   13.70
   5  -1  -6   42.90    7.70
   5  -1  -6   50.89   10.60
   5  -1  -6   60.59   10.60
   5   1  -6   37.30    6.90
   5   1  -6   42.40   10.50
   5   1  -6   53.99   10.10
   4  -1  -6   62.19   11.10
   4  -1  -6   56.59   10.10
   4  -1  -6   61.69    9.30
   4   1  -6   57.59   11.00
   4   1  -6   78.09   11.60
   4   1  -6   65.59    8.60
   3  -1  -6   32.60    6.80
   3  -1  -6   20.40    6.60
   3  -1  -6   28.90    6.20
   3   1  -6   26.50    6.40
   3   1  -6   36.40    7.50
   3   1  -6   26.90    5.60
   2  -1  -6  297.97   22.60
   2  -1  -6  288.67   23.20
   2  -1  -6  334.37   22.80
   2   1  -6  300.17   23.20
   2   1  -6  271.47   21.50
   2   1  -6  306.77   22.50
  -2   1   6  271.27   21.70
   1  -1  -6  157.28   14.30
   1  -1  -6  133.89   12.80
   1  -1  -6  135.09   13.30
   1   1  -6  153.78   13.80
  -1   1   6  132.89   12.50
   1   1  -6  148.49   13.30
   1   1  -6  141.89   12.80
   0  -1  -6   57.39    8.20
   0  -1  -6   59.29    9.60
   0  -1   6   57.59    7.80
   0  -1  -6   57.79    9.50
   0   1  -6   58.99    7.40
   0   1  -6   54.59    9.20
   0   1  -6   68.29   10.10
   0   1   6   63.69    8.40
  -1  -1  -6   58.59    9.10
  -1  -1  -6   53.39    9.40
  -1  -1  -6   58.79    8.40
   1  -1   6   71.89    7.10
  -1   1  -6   71.49    9.70
  -1   1  -6   63.69    7.40
   1   1   6   61.99    7.10
  -1   1  -6   61.29    9.70
  -2  -1  -6  363.16   24.60
  -2  -1  -6  347.57   26.50
  -2   1  -6  391.76   24.60
  -2   1  -6  357.66   22.20
   2   1   6  339.67   23.40
  -2   1  -6  334.27   22.80
  -2   1  -6  342.27   26.10
  -3  -1  -6  172.28   13.10
   3  -1   6  137.89   10.50
  -3  -1  -6  147.39   11.70
  -3  -1  -6  174.08   15.70
  -3   1  -6  150.48   10.60
  -3   1  -6  167.48   13.10
  -3   1  -6  161.48   15.20
   3   1   6  144.39   11.80
  -3   1  -6  171.38   11.10
  -4  -1  -6  125.09   14.20
  -4  -1  -6  138.29   10.80
   4   1   6  123.39   10.40
  -4   1  -6  131.49   14.20
  -4   1  -6  134.99   10.80
  -5  -1  -6   29.00    8.40
  -5   1  -6   29.50    8.10
  -5   1  -6   26.60    5.20
  -6  -1  -6   46.40   10.30
  -6   1  -6   29.60    9.40
   6  -2  -6    5.40    6.70
   6  -2  -6   16.80    8.50
   6  -2  -6   15.80    8.00
   6   2  -6   19.00    8.30
   6   2  -6    9.20    7.80
   5  -2  -6   43.00    8.60
   5  -2  -6   36.90    9.10
   5  -2  -6   48.60   10.40
   5   2  -6   43.00   10.20
   5   2  -6   44.40    6.50
   5   2  -6   52.59    9.90
   4  -2  -6  317.67   23.70
   4  -2  -6  309.87   25.50
   4  -2  -6  319.97   25.80
   4   2  -6  327.47   22.50
   4   2  -6  330.37   25.60
   4   2  -6  298.77   25.30
   3  -2  -6  215.38   20.90
   3  -2  -6  238.78   20.70
   3  -2  -6  250.07   20.10
  -3   2   6  288.07   20.90
   3   2  -6  275.97   19.40
   3   2  -6  224.28   20.30
   3   2  -6  267.67   20.70
   2  -2  -6  469.35   33.00
   2  -2  -6  467.85   32.00
   2  -2  -6  460.75   32.00
  -2   2   6  436.36   31.20
   2   2  -6  433.26   30.70
   2   2  -6  473.65   31.60
   2   2  -6  465.65   32.20
   1  -2  -6  127.89   13.10
   1  -2  -6  105.99   12.00
   1  -2  -6  119.99   12.00
   1   2  -6  125.09   11.90
  -1   2   6  108.79   11.40
   1   2  -6  131.39   11.80
   1   2  -6  139.99   12.90
   0  -2  -6   80.79    9.50
   0  -2  -6  102.09   10.90
   0  -2  -6   73.99   10.20
   0   2  -6   87.19    9.10
   0   2  -6   84.19    9.70
   0   2  -6   94.19   10.50
   0   2   6   89.29    9.10
  -1  -2  -6  171.38   14.80
  -1  -2  -6  151.58   14.90
  -1   2  -6  161.18   14.80
  -1   2  -6  172.58   12.70
  -1   2  -6  147.99   12.20
   1   2   6  160.48   13.30
  -1   2  -6  178.08   14.20
  -2  -2  -6  413.26   30.10
  -2  -2  -6  426.26   28.20
  -2   2  -6  413.76   29.70
   2   2   6  415.16   27.20
  -2   2  -6  377.56   25.70
  -2   2  -6  449.36   25.60
  -2   2  -6  400.46   27.30
  -3  -2  -6  603.24   36.20
  -3  -2  -6  572.74   39.40
  -3   2  -6  583.54   39.00
   3   2   6  519.25   35.60
  -3   2  -6  584.04   35.80
  -5  -2  -6   76.99   12.20
  -5   2  -6   87.29   13.40
  -5   2  -6   66.89    7.90
   5   2   6   66.59    8.40
  -6  -2  -6   13.40    8.70
  -6   2  -6   19.80    7.70
   6  -3  -6  118.89   17.10
   6  -3  -6  120.19   13.90
   6  -3  -6  137.49   16.70
   6   3  -6  110.89   15.80
   6   3  -6  122.39   16.20
   5  -3  -6   -4.50    5.20
   5  -3  -6    9.20    6.60
   5  -3  -6   -0.20    6.30
   5   3  -6   -5.50    6.00
   5   3  -6    2.20    4.00
   5   3  -6   -1.80    6.40
   4  -3  -6  607.24   40.40
   4  -3  -6  583.64   41.50
   4  -3  -6  610.34   42.40
   4   3  -6  633.74   41.60
   4   3  -6  647.84   41.70
   4   3  -6  537.85   37.30
   3  -3  -6  178.18   16.90
   3  -3  -6  168.38   17.20
   3  -3  -6  149.49   15.50
  -3   3   6  203.08   17.00
   3   3  -6  189.98   17.20
   3   3  -6  183.28   16.80
   3   3  -6  202.98   14.90
   2  -3  -6  212.08   18.90
   2  -3  -6  211.98   17.90
   2  -3  -6  204.48   17.90
  -2   3   6  194.48   17.40
   2   3  -6  209.88   16.60
   2   3  -6  244.78   18.90
   2   3  -6  216.18   17.40
   1  -3  -6  133.29   14.10
   1  -3  -6  129.79   13.70
   1  -3  -6  134.19   13.90
   1   3  -6  154.28   13.20
   1   3  -6  150.98   13.30
  -1   3   6  161.18   13.40
   1   3  -6  154.88   14.20
   0  -3  -6  328.87   26.10
   0  -3  -6  351.66   26.10
   0   3  -6  361.26   24.20
   0   3  -6  377.16   25.60
   0   3  -6  346.57   25.70
   0   3   6  377.06   25.30
  -1  -3  -6  282.87   20.50
  -1  -3  -6  259.07   20.90
  -1   3  -6  254.57   17.30
   1   3   6  230.78   18.60
  -1   3  -6  269.57   17.80
  -1   3  -6  225.28   19.70
  -1   3  -6  264.87   19.20
  -2  -3  -6   22.20    5.90
   2   3   6   38.40    6.00
  -3  -3  -6  364.56   28.00
  -3  -3  -6  364.66   24.80
  -3   3  -6  376.76   27.40
   3   3   6  373.56   24.80
  -3   3  -6  358.66   24.30
  -4  -3  -6  189.08   13.50
   4   3   6  153.18   13.60
  -5  -3  -6    5.60    6.30
  -5   3  -6   11.30    7.60
  -5   3  -6    4.30    4.50
   5   3   6   -0.40    4.70
  -6  -3  -6   67.39   12.60
  -6   3  -6   72.59   12.60
   6  -4  -6   76.29   13.80
   6  -4  -6   81.39   13.90
   6  -4  -6   97.59   13.30
   6   4  -6   76.49   13.50
   6   4  -6   88.99   14.70
   5  -4  -6   51.99    9.90
   5  -4  -6   44.70   10.90
   5  -4  -6   60.19   11.60
   5   4  -6   51.89    6.40
   5   4  -6   59.89   11.10
   5   4  -6   60.69   11.40
   4  -4  -6   77.99   11.40
   4  -4  -6   71.19   11.50
   4  -4  -6   58.99   11.90
   4   4  -6   85.39   12.10
  -4   4   6   83.89   12.50
   4   4  -6   83.49   10.70
   4   4  -6   51.29    7.30
   3  -4  -6  340.77   24.80
   3  -4  -6  336.67   25.20
   3  -4  -6  336.67   26.40
  -3   4   6  283.47   24.00
   3   4  -6  313.67   24.30
   3   4  -6  310.07   21.90
   3   4  -6  304.27   24.00
   2  -4  -6   26.00    6.80
   2  -4  -6   42.90    8.60
   2  -4  -6   41.50    9.60
   2   4  -6   36.90    6.70
   2   4  -6   48.20    8.90
   2   4  -6   35.50    6.70
  -2   4   6   32.90    6.70
  -1   4   6  180.68   15.80
   1   4  -6  189.28   16.10
   1   4  -6  180.88   15.20
   1   4  -6  201.98   15.80
   0  -4  -6  284.47   23.00
   0  -4  -6  297.27   23.10
   0   4  -6  281.77   21.70
   0   4  -6  307.67   22.00
   0   4   6  284.37   21.70
   0   4  -6  313.47   20.80
  -1  -4  -6  526.95   36.50
  -1  -4  -6  570.24   35.80
  -1   4  -6  556.34   32.70
  -1   4  -6  526.55   34.20
   1   4   6  522.25   34.50
  -1   4  -6  453.95   34.70
  -1   4  -6  509.45   32.30
  -2  -4  -6   70.79    9.70
  -2  -4  -6   71.99    9.70
  -2   4  -6   54.39    5.70
   2   4   6   61.99    7.70
  -2   4  -6   53.89    5.40
  -2   4  -6   56.09    9.50
  -2   4  -6   65.79    7.90
   3   4   6  104.69   10.70
  -4  -4  -6   66.19    8.00
  -4  -4  -6   51.69   10.30
  -4  -4  -6   77.99   10.80
   4   4   6   64.69    9.10
  -4   4  -6   64.09    8.30
  -4   4  -6   82.89   11.20
  -5  -4  -6    4.40    6.80
  -5   4  -6   11.30    5.10
   5   4   6    0.30    5.20
  -5   4  -6    2.50    5.70
  -6  -4  -6   10.30    8.60
  -6   4  -6    4.70    7.80
   6  -5  -6   13.10    8.70
   6  -5  -6   11.30    8.50
   6  -5  -6   11.90    9.00
   6   5  -6    8.80    8.40
   6   5  -6    7.30    8.80
   5  -5  -6   76.49   12.10
   5  -5  -6   64.09   12.80
   5  -5  -6   72.09   13.70
   5   5  -6   67.99   11.40
   5   5  -6   79.19   13.20
  -4  -5   6   61.69    8.40
   4  -5  -6   69.59   11.60
   4  -5  -6   61.99   11.20
   4  -5  -6   63.79   13.00
   4   5  -6   67.59    7.40
   4   5  -6   64.79   10.60
  -4   5   6   72.09   11.70
   4   5  -6   76.89   12.20
   3  -5  -6    7.60    6.20
   3  -5  -6   12.60    5.40
   3  -5  -6   15.20    6.00
   3   5  -6   12.10    5.50
   3   5  -6   16.50    6.00
   3   5  -6   16.00    4.10
  -3   5   6   11.80    4.80
   2  -5  -6   11.60    6.50
   2  -5  -6   15.20    5.10
   2  -5  -6   17.30    6.20
   2   5  -6   20.10    5.00
  -2   5   6   19.00    5.30
   2   5  -6   23.50    6.30
   2   5  -6   18.80    5.40
   1  -5  -6  214.18   18.10
   1  -5  -6  229.18   18.80
  -1   5   6  177.78   16.40
   1   5  -6  171.78   15.30
   1   5  -6  189.48   16.30
   1   5  -6  206.08   15.90
   0  -5  -6   38.30    8.50
   0  -5  -6   25.00    6.80
   0   5  -6   36.70    6.80
   0   5  -6   33.40    6.80
   0   5   6   27.70    6.00
   0   5  -6   25.90    5.40
  -1  -5  -6   75.89   12.00
  -1  -5  -6  103.09   12.10
  -1   5  -6  124.29   11.90
  -1   5  -6   99.29    9.30
   1   5   6  105.29   11.10
  -1   5  -6  107.89    9.10
  -1   5  -6  127.49   11.30
  -2  -5  -6    7.40    4.80
  -2  -5  -6    4.70    4.80
  -2   5  -6    4.40    4.70
   2   5   6   10.50    4.60
  -2   5  -6   12.30    2.50
  -2   5  -6    6.40    4.30
  -2   5  -6    9.90    2.90
  -3  -5  -6  103.39   11.10
  -3  -5  -6   98.49   12.30
   3   5   6  114.59   11.40
  -3   5  -6   99.39   14.60
  -3   5  -6   91.09    9.80
  -4  -5  -6  111.39   19.40
  -4  -5  -6   89.29   10.40
  -4  -5  -6   96.79   13.30
  -4   5  -6  113.29   13.80
  -4   5  -6  126.69   10.90
   4   5   6  101.19   11.70
  -5  -5  -6   21.70    8.20
  -5   5  -6   20.50    7.70
  -5   5  -6   18.60    5.90
   5   5   6   24.50    6.80
  -6  -5  -6   41.50   11.00
  -6   5  -6   40.80   10.50
   6   5   6   56.49   13.30
   6  -6  -6  109.49   15.20
   6  -6  -6  120.39   17.60
   6  -6  -6  106.19   17.10
   6   6  -6  102.39   15.00
   6   6  -6   94.69   15.40
   5  -6  -6  117.59   14.60
   5  -6  -6  118.99   15.40
   5  -6  -6  108.99   17.10
  -5   6   6  117.19   16.00
   5   6  -6  113.79   14.40
   5   6  -6  104.19   14.70
   4  -6  -6  117.49   14.90
   4  -6  -6  128.09   14.20
   4  -6  -6  127.99   15.70
  -4  -6   6  117.79   12.70
   4   6  -6  128.49   14.70
   4   6  -6   94.39    9.50
   4   6  -6  116.99   13.60
  -4   6   6  109.89   13.40
   3  -6  -6  139.69   16.30
   3  -6  -6  166.18   16.80
   3  -6  -6  150.58   17.30
   3   6  -6  181.08   13.50
  -3   6   6  172.18   16.60
   3   6  -6  169.88   16.10
   3   6  -6  210.08   17.00
   2   6  -6  194.08   16.20
   2   6  -6  186.28   16.50
   1  -6  -6  333.97   26.30
   1  -6  -6  358.06   27.20
   1   6  -6  338.07   24.60
  -1   6   6  327.87   25.00
   1   6  -6  323.57   23.70
   1   6  -6  352.16   23.90
   0  -6  -6   53.49    9.80
   0  -6  -6   60.19   10.60
   0   6  -6   58.99    8.10
   0   6  -6   61.29    8.90
   0   6  -6   61.19    7.30
   0   6   6   62.19    9.50
  -1  -6  -6  175.28   18.40
  -1   6  -6  228.18   14.90
  -1   6  -6  237.98   17.10
  -1   6  -6  196.08   15.40
   1   6   6  205.58   17.50
  -1   6  -6  247.88   18.30
  -2  -6  -6  759.42   45.60
  -2   6  -6  583.84   42.60
  -2   6  -6  637.74   38.10
  -2   6  -6  632.44   37.90
  -2   6  -6  649.74   41.10
   2   6   6  681.63   42.50
  -3  -6  -6  306.77   21.50
  -3  -6  -6  278.97   23.50
  -3   6  -6  272.27   20.10
   3   6   6  285.57   21.60
  -3   6  -6  269.17   22.50
  -4  -6  -6   31.90    8.60
  -4  -6  -6   32.60    6.60
   4   6   6   42.80    7.90
  -5  -6  -6   72.69   13.50
  -5   6  -6   74.19   12.30
  -5   6  -6   84.29   10.70
   5   6   6   75.09   10.50
  -6  -6  -6   39.30   10.80
  -6   6  -6   43.20   10.60
   6   6   6   23.70    8.10
   6  -7  -6   42.70   11.30
   6  -7  -6   13.70    9.80
   6  -7  -6   35.60   12.30
   6   7  -6   27.00    9.60
   6   7  -6   44.40   11.80
   5  -7  -6   65.69   12.70
   5  -7  -6   84.89   13.90
   5  -7  -6   72.89   12.90
   5   7  -6   52.19   11.20
   5   7  -6   67.19   12.20
  -5   7   6   69.19   12.70
   4  -7  -6   29.40    9.10
   4  -7  -6   25.70    8.60
   4  -7  -6   23.80    8.90
   4   7  -6   24.10    7.90
  -4   7   6   19.40    7.50
   4   7  -6   48.50    9.30
   3  -7  -6   45.10    9.80
   3  -7  -6   40.50   10.40
   3  -7  -6   49.70   10.30
  -3   7   6   33.70    7.60
   3   7  -6   42.40    6.30
   3   7  -6   49.50    9.30
   3   7  -6   51.29    8.80
   2  -7  -6   47.70    9.80
   2  -7  -6   35.50    9.00
   2   7  -6   41.40    6.60
   2   7  -6   34.30    8.50
   2   7  -6   33.50    7.50
  -2   7   6   26.90    6.40
   1  -7  -6   83.29   13.70
   1  -7  -6  101.59   12.10
   1   7  -6  109.09   10.70
   1   7  -6  106.59   11.40
  -1   7   6   73.59   11.70
   1   7  -6  108.29   10.60
   0  -7  -6   50.69   10.60
   0  -7  -6   78.99   12.50
   0   7  -6   54.69    7.00
   0   7  -6   54.89    8.50
   0   7   6   59.69    9.80
   0   7  -6   64.69    9.80
  -1  -7  -6  125.09   13.90
  -1  -7  -6  136.69   14.40
  -1   7  -6   99.39   10.80
  -1   7  -6  130.59    9.90
  -1   7  -6  120.89   13.00
  -1   7  -6  139.69   12.50
   1   7   6  127.99   12.60
  -2  -7  -6   17.80    6.70
  -2  -7  -6   37.50    8.10
  -2   7  -6   18.60    5.00
   2   7   6   19.30    5.90
  -2   7  -6   26.30    5.60
  -3  -7  -6   54.79    9.00
  -3  -7  -6   40.60    9.30
  -3   7  -6   37.90    9.00
  -3   7  -6   57.89    8.00
   3   7   6   53.79    9.00
  -4  -7  -6   49.50   10.40
  -4  -7  -6   59.59    8.40
  -4   7  -6   54.89    8.30
   4   7   6   48.70    9.60
  -4   7  -6   56.59    9.90
  -5  -7  -6   50.19   11.00
  -5   7  -6   51.09    8.10
   5   7   6   42.80    9.20
  -5   7  -6   42.70   10.00
  -6  -7  -6  100.79   14.50
  -6   7  -6   89.89   14.20
   6   7   6   76.99   12.20
   6  -8  -6   37.50   10.70
   6  -8  -6   21.50   10.00
   6   8  -6   20.90   10.00
   6   8  -6   25.00   10.10
   5  -8  -6   18.70   10.40
   5  -8  -6   18.70    8.30
   5  -8  -6    7.80   10.20
   5   8  -6    3.10    7.10
  -5   8   6   15.20    7.40
   5   8  -6   16.60    8.20
   4  -8  -6  163.38   19.40
   4  -8  -6  179.58   18.90
   4  -8  -6  180.58   18.10
  -4   8   6  181.08   17.80
   4   8  -6  155.98   12.20
   4   8  -6  179.78   16.90
   4   8  -6  164.38   16.00
   3  -8  -6  241.68   21.40
   3  -8  -6  232.68   23.00
   3  -8  -6  223.78   21.00
   3   8  -6  230.88   16.30
   3   8  -6  199.38   18.40
  -3   8   6  235.18   20.20
   3   8  -6  237.18   19.60
   2  -8  -6   71.79   13.20
   2  -8  -6   52.19   10.80
   2   8  -6   71.79   10.80
  -2   8   6   58.19   10.50
   2   8  -6   91.69   10.60
   2   8  -6   80.69    8.80
   1   8  -6  295.27   22.00
   0  -8  -6   49.90   11.00
   0  -8  -6   53.29   10.30
   0   8  -6   83.49    8.00
   0   8  -6   65.99    9.20
   0   8  -6   63.99    9.80
   0   8   6   71.69   11.30
  -1  -8  -6 1085.69   62.89
  -1   8  -6 1029.60   60.19
  -1   8  -6  887.61   57.59
  -1   8  -6  863.11   54.89
  -1   8  -6  855.91   58.39
   1   8   6  937.51   59.39
  -2  -8  -6  106.59   13.00
  -2  -8  -6  110.89   12.90
  -2   8  -6  103.69   12.10
  -2   8  -6   97.49   11.00
   2   8   6  107.09   12.70
  -3  -8  -6  215.08   20.40
  -3  -8  -6  202.38   18.10
  -3   8  -6  247.08   19.90
  -3   8  -6  255.47   18.20
   3   8   6  194.88   18.50
  -4  -8  -6   63.39   11.20
  -4  -8  -6   57.79    9.10
   4   8   6   48.60    9.40
  -5  -8  -6   15.10    8.40
  -5   8  -6   23.70    7.10
   5   8   6   13.50    8.10
  -5   8  -6    6.60    8.20
   5  -9  -6  196.18   21.40
   5  -9  -6  237.58   24.00
   5  -9  -6  228.18   21.80
  -5   9   6  182.88   20.40
   5   9  -6  161.28   17.80
   5   9  -6  211.88   20.40
   4  -9  -6  110.19   16.60
   4  -9  -6  122.49   15.20
   4  -9  -6  125.49   17.90
   4   9  -6   95.99   13.60
   4   9  -6   89.59   13.40
   4   9  -6   88.59    8.40
  -4   9   6  115.09   16.20
   3  -9  -6  136.99   15.50
   3  -9  -6  106.29   14.30
   3  -9  -6  120.99   17.50
   3   9  -6  125.69   13.20
   3   9  -6   98.89   12.50
  -3   9   6  123.99   14.20
   3   9  -6  103.99   10.10
   2  -9  -6  162.38   18.40
   2  -9  -6  162.68   18.80
   2   9  -6  190.48   16.50
   2   9  -6  187.58   16.30
   2   9  -6  206.48   15.00
  -2   9   6  183.78   17.40
   1  -9  -6   80.99   13.60
   1  -9  -6   75.89   13.50
   1   9  -6   59.69    8.90
   1   9  -6   70.29    8.80
   1   9  -6   57.79    9.30
  -1   9   6   58.79   10.40
   0  -9  -6   47.30   10.80
   0  -9  -6   56.69   11.10
   0   9  -6   60.59    7.50
   0   9  -6   58.59    9.10
   0   9   6   56.79   10.20
   0   9  -6   66.99    9.90
  -1  -9  -6   29.90    8.00
  -1  -9  -6   13.30    6.60
  -1   9  -6   29.60    4.60
   1   9   6   23.00    6.70
  -1   9  -6   31.90    7.10
  -1   9  -6   30.60    6.60
  -2  -9  -6  208.68   21.00
  -2  -9  -6  232.08   20.90
   2   9   6  226.08   19.90
  -2   9  -6  260.77   18.90
  -2   9  -6  240.68   19.90
  -3  -9  -6   61.89   10.10
  -3  -9  -6   49.99   10.90
   3   9   6   54.09    9.60
  -3   9  -6   52.59    8.90
  -4  -9  -6    1.20    6.30
  -4  -9  -6   17.50    6.90
  -4   9  -6   19.20    6.60
   4   9   6   11.60    6.50
  -5  -9  -6   17.80    8.30
  -5   9  -6   22.20    7.70
   5 -10  -6   82.29   15.80
   5 -10  -6  101.79   17.00
   5 -10  -6  100.09   16.00
   5  10  -6  110.09   15.60
  -5  10   6   81.89   15.20
   5  10  -6   70.79   12.70
   4 -10  -6  120.29   17.60
   4 -10  -6  157.98   19.00
   4 -10  -6  133.69   17.50
  -4  10   6  134.29   16.00
   4  10  -6  112.59   15.50
   4  10  -6  106.39   13.90
   3 -10  -6   -1.50    6.60
   3 -10  -6    2.70    7.50
   3  10  -6    8.50    6.10
  -3  10   6   10.90    6.00
   3  10  -6    6.80    4.50
   3  10  -6    9.90    6.30
   2 -10  -6  490.75   35.60
   2 -10  -6  457.65   34.50
  -2  10   6  442.76   32.60
   2  10  -6  436.16   30.20
   2  10  -6  413.06   30.40
   2  10  -6  385.16   28.30
   1  10  -6  465.45   33.40
   1  10  -6  526.35   33.70
  -1  10   6  576.04   37.30
   1  10  -6  487.55   34.40
   0 -10  -6   24.80    8.10
   0 -10  -6   40.20   10.90
   0  10  -6   56.09    8.90
   0  10  -6   37.30    6.40
   0  10   6   40.90    8.90
   0  10  -6   33.70    8.00
  -1  10  -6  267.37   21.50
  -1  10  -6  289.67   19.00
  -1  10  -6  305.17   22.70
  -2  10  -6  293.87   17.80
  -2  10  -6  246.58   22.20
  -2  10  -6  299.97   21.90
  -3 -10  -6    1.70    6.60
  -3 -10  -6    8.30    7.30
  -3  10  -6    1.60    6.10
  -3  10  -6   -0.20    6.00
   3  10   6    7.40    5.80
  -4 -10  -6   -2.90    7.20
  -4 -10  -6    5.00    7.30
   4  10   6    2.10    6.00
  -5 -10  -6   76.09   13.30
   5  10   6   62.19   12.00
  -5  10  -6   86.69   12.50
  -5  10  -6   76.89   14.10
   5 -11  -6  114.29   18.10
   5 -11  -6   72.09   16.90
   5 -11  -6   99.39   16.20
   5  11  -6   92.09   15.30
   5  11  -6   89.09   13.90
  -5  11   6  117.29   17.50
   4 -11  -6   46.10   12.70
   4 -11  -6   49.10   12.50
   4 -11  -6   43.60   11.30
  -4  11   6   47.20   11.80
   4  11  -6   45.70   10.10
   4  11  -6   43.90    9.30
   3 -11  -6  226.28   22.80
   3 -11  -6  212.18   21.60
   3  11  -6  184.08   14.70
  -3  11   6  185.58   19.50
   3  11  -6  193.58   17.60
   3  11  -6  178.98   17.70
   2 -11  -6  156.88   19.40
   2 -11  -6  178.28   18.70
   2  11  -6  173.28   15.90
  -2  11   6  170.88   17.60
   2  11  -6  162.98   14.00
   2  11  -6  177.28   15.80
   1 -11  -6  356.56   28.80
   1 -11  -6  323.87   27.40
   1  11  -6  282.37   22.60
   1  11  -6  321.87   22.90
  -1  11   6  318.27   25.70
   1  11  -6  316.37   23.80
   0 -11  -6  180.38   20.60
   0 -11  -6  175.38   19.70
   0  11  -6  230.28   16.10
   0  11  -6  196.88   17.20
   0  11   6  200.28   18.70
   0  11  -6  202.88   16.90
  -1 -11  -6  214.18   22.80
  -1 -11  -6  251.37   23.50
  -1  11  -6  294.67   21.00
  -1  11  -6  271.27   20.80
  -1  11  -6  264.17   17.60
   1  11   6  223.98   21.50
  -2 -11  -6  148.09   17.90
  -2 -11  -6  164.38   19.10
   2  11   6  149.99   16.20
  -2  11  -6  146.39   11.40
  -2  11  -6  168.98   15.50
  -2  11  -6  194.68   16.90
  -3 -11  -6    9.00    8.00
  -3 -11  -6   14.10    7.90
   3  11   6   36.80    8.40
  -4 -11  -6   50.99   12.10
  -4 -11  -6   55.19   10.70
  -4  11  -6   56.79   12.50
  -4  11  -6   55.19   10.10
   4  11   6   58.89   11.30
   4 -12  -6  128.69   19.50
   4 -12  -6  171.88   21.20
   4 -12  -6  115.69   18.20
  -4  12   6  136.49   18.70
   4  12  -6  101.39   15.00
   4  12  -6  109.29   14.60
   3 -12  -6    3.30    8.90
   3 -12  -6    7.30    7.20
   3  12  -6   12.40    4.70
   3  12  -6    6.20    7.00
   3  12  -6   10.20    6.40
  -3  12   6   14.50    7.30
   2 -12  -6   25.90    8.40
   2 -12  -6   10.00    8.80
  -2  12   6   14.60    6.80
   2  12  -6   39.50    7.70
   2  12  -6   52.09    9.00
   1 -12  -6   93.79   15.20
   1 -12  -6   83.79   15.20
  -1  12   6   80.19   12.90
   1  12  -6  109.59   11.10
   1  12  -6   80.49   10.80
   1  12  -6   94.49   12.00
   0 -12  -6  243.78   24.90
   0 -12  -6  271.37   25.20
   0  12  -6  261.57   20.70
   0  12   6  270.37   23.60
   0  12  -6  267.37   18.90
   0  12  -6  260.87   21.10
  -1 -12  -6  145.19   18.30
  -1 -12  -6  142.69   17.20
   1  12   6  129.39   15.30
  -1  12  -6  149.99   14.50
  -1  12  -6  135.29   11.40
  -1  12  -6  127.69   14.00
  -2 -12  -6   82.49   14.60
  -2 -12  -6   56.49   12.60
   2  12   6   85.29   12.50
  -2  12  -6   73.39   11.90
  -2  12  -6   68.99   11.20
  -2  12  -6   55.09    7.50
  -3 -12  -6   28.50   10.10
  -3 -12  -6   26.50   10.40
  -3  12  -6   22.00    8.20
   3  12   6   26.00    8.70
  -3  12  -6   12.90    7.50
  -4 -12  -6   18.80   10.30
  -4 -12  -6   18.60   10.00
   4  12   6   26.00    8.90
  -4  12  -6   41.00    9.20
   4 -13  -6  105.79   16.90
   4 -13  -6   73.29   16.20
   4  13  -6  109.09   13.70
   4  13  -6   92.19   14.40
  -4  13   6  121.49   17.10
   3 -13  -6   16.20    8.30
   3 -13  -6   54.59   13.70
  -3  13   6   26.70    9.20
   3  13  -6   45.50    9.10
   3  13  -6   37.80    8.60
   2 -13  -6  177.88   20.70
   2  13  -6  139.99   14.40
   2  13  -6  104.39   12.10
  -2  13   6  159.28   17.00
   2  13  -6  126.69   13.70
   1 -13  -6  185.48   20.20
   1 -13  -6  210.28   22.70
   1  13  -6  144.39   15.50
   1  13  -6  160.28   14.80
  -1  13   6  160.68   17.70
   1  13  -6  162.08   15.20
   0 -13  -6   -4.50    8.00
   0 -13  -6   -4.80    6.70
   0  13  -6    2.90    4.40
   0  13  -6   12.10    5.30
   0  13   6   -0.70    5.80
   0  13  -6    0.30    5.10
  -1 -13  -6   60.79   14.00
  -1 -13  -6   62.99   13.80
  -1  13  -6  118.39   12.80
  -1  13  -6   93.49    9.50
  -1  13  -6   82.69   11.50
   1  13   6   85.89   14.50
  -2 -13  -6   39.90   11.20
  -2 -13  -6   41.10   12.00
   2  13   6   45.30   10.50
  -2  13  -6   71.39   10.30
  -2  13  -6   66.69    8.40
  -3 -13  -6  110.69   17.00
  -3 -13  -6  120.29   17.70
  -3  13  -6  100.49   15.30
  -3  13  -6  100.29   12.90
   3  13   6   95.59   15.00
  -4 -13  -6   97.19   16.50
  -4  13  -6   83.39   13.30
   4  13   6  132.19   16.70
  -4  13  -6  113.09   16.90
   3 -14  -6  127.39   17.90
   3 -14  -6  135.89   21.90
  -3  14   6  133.89   17.90
   3  14  -6  155.98   16.80
   3  14  -6  116.79   15.00
   2 -14  -6  275.17   25.90
   2 -14  -6  303.67   27.70
   2  14  -6  264.07   21.40
  -2  14   6  246.78   24.10
   2  14  -6  234.88   21.20
   2  14  -6  220.38   18.70
   1 -14  -6    4.50    7.40
   1 -14  -6    8.40    9.50
  -1  14   6   18.70    7.80
  -1  14   6   10.90   10.70
   1  14  -6   36.00    8.60
   1  14  -6   22.50    7.20
   1  14  -6   35.60    7.40
   0 -14  -6   67.09   14.70
   0 -14  -6   64.29   13.40
   0  14   6   87.19   14.40
   0  14  -6   76.99   11.90
   0  14  -6   85.49   12.60
   0  14  -6   77.79   10.40
   0  14   6   66.39   16.20
  -1 -14  -6   42.70   11.30
  -1 -14  -6   36.90   12.70
  -1  14  -6   40.40    7.00
  -1  14  -6   42.20    9.70
   1  14   6   38.50   10.10
  -1  14  -6   49.80    9.90
  -2 -14  -6   85.59   15.40
  -2 -14  -6   79.79   16.10
   2  14   6   91.59   14.10
  -3 -14  -6  124.59   19.50
  -3 -14  -6  167.58   21.30
  -3  14  -6  154.88   16.60
   3  14   6  120.49   17.70
  -3  14  -6  151.08   16.40
   3 -15  -6   62.99   15.00
   3 -15  -6   42.80   15.20
   2 -15  -6  121.69   18.60
   2 -15  -6  124.89   21.10
   2  15  -6   96.09   12.90
  -2  15   6  137.89   16.90
  -2  15   6  119.89   19.70
   2  15  -6  115.09   14.70
   2  15  -6  116.79   14.60
   1 -15  -6   86.39   15.90
   1 -15  -6  113.59   19.10
  -1  15   6   77.89   13.90
  -1  15   6  111.49   19.10
   1  15  -6   80.89   11.20
   1  15  -6   97.89   12.30
   1  15  -6   98.99   13.80
   0 -15  -6   40.00   12.80
   0 -15  -6   44.20   12.90
   0  15   6   35.90   12.00
   0  15  -6   35.40    8.90
   0  15  -6   43.60    8.60
   0  15  -6   35.30    8.30
   0  15   6   30.40   10.10
  -1 -15  -6   55.69   14.50
  -1 -15  -6   74.69   15.20
  -1  15  -6   69.69   11.80
   1  15   6   87.79   15.30
  -1  15  -6   95.39   12.20
  -1  15  -6   74.49    9.80
  -2 -15  -6   27.30   10.90
  -2 -15  -6   22.40   11.50
   2  15   6   38.70   10.30
  -2  15  -6   23.30    7.50
   1 -16  -6   38.70   13.50
   1 -16  -6   69.79   14.50
  -1  16   6   60.49   15.20
  -1  16   6   75.19   13.70
   1  16  -6   58.29   10.50
   1  16  -6   73.09   10.80
   1  16  -6   48.00   11.50
   0 -16  -6   22.60   11.30
   0 -16  -6   12.90   11.20
   0  16   6   33.40   10.50
   0  16  -6   36.30    8.30
   0  16  -6   15.90    7.80
   0  16   6   16.60   11.80
  -1 -16  -6   32.40   12.50
  -1 -16  -6   18.60    9.20
   1  16   6   30.70   10.20
   1  16   6   41.70   14.40
  -1  16  -6   35.00    8.20
  -1  16  -6   27.90    8.50
  -1  16  -6   34.40    9.20
   6   0  -7   26.00   10.20
   6   0  -7    0.30    8.60
   5   0  -7   12.80    7.70
   5   0  -7   14.00    8.20
   5   0  -7    9.00    6.50
   4   0  -7    2.20    6.60
   4   0  -7   -0.80    4.80
   4   0  -7   -3.70    5.80
   3   0  -7   -3.30    5.40
   3   0  -7   12.60    5.20
   3   0  -7   12.20    6.20
   2   0  -7   44.10    9.50
   2   0  -7   31.40    7.40
   2   0  -7   48.10    9.10
  -1   0   7   52.29    8.20
   1   0  -7   51.89    9.70
   1   0  -7   45.00    9.00
   1   0  -7   36.90    7.70
   0   0  -7  188.88   17.00
   0   0  -7  196.18   16.00
   0   0   7  166.18   14.60
   0   0  -7  180.08   16.80
  -1   0  -7  103.69   11.90
   1   0   7   92.79    9.80
  -1   0  -7  105.99   10.80
  -1   0  -7   94.19   12.00
   2   0   7   16.20    4.60
  -2   0  -7   20.60    6.20
  -2   0  -7   22.00    4.90
  -2   0  -7   19.50    6.30
  -3   0  -7   79.99    8.80
  -3   0  -7   89.19   13.50
   3   0   7   59.29    7.50
  -3   0  -7   83.09   10.30
  -3   0  -7   69.69    8.60
  -4   0  -7    2.80    5.30
  -4   0  -7   13.70    7.50
  -5   0  -7    5.20    7.50
  -5   0  -7   10.50    8.80
   6  -1  -7   -2.80    9.10
   6  -1  -7   -4.20    8.90
   6   1  -7   -8.60    7.70
   6   1  -7   16.40    9.40
   5  -1  -7  132.29   16.70
   5  -1  -7  110.59   13.40
   5  -1  -7  108.29   16.10
   5   1  -7  110.39   12.90
   5   1  -7  105.29   15.40
   5   1  -7  153.88   17.70
   4  -1  -7  111.19   16.00
   4  -1  -7   63.29   11.80
   4  -1  -7   81.09   11.20
   4   1  -7  103.49   13.00
   4   1  -7  119.19   14.30
   4   1  -7   78.39   10.80
   3  -1  -7  282.97   23.80
   3  -1  -7  260.37   22.70
   3  -1  -7  274.47   22.00
   3   1  -7  301.47   23.50
   3   1  -7  308.87   24.30
   3   1  -7  242.18   21.00
   2  -1  -7  144.79   14.30
   2  -1  -7  137.09   14.60
   2  -1  -7  120.89   15.00
  -2   1   7  164.38   14.70
   2   1  -7  163.98   14.90
   2   1  -7  126.99   14.50
   2   1  -7  142.19   13.70
   1  -1  -7   78.19   12.20
   1  -1  -7   93.29   12.50
   1  -1  -7   94.79   11.40
  -1   1   7  106.29   11.10
   1   1  -7   88.89   12.00
   1   1  -7   83.79   10.70
   1   1  -7   92.09   11.30
   0  -1  -7  255.07   21.80
   0  -1  -7  272.57   21.90
   0  -1  -7  266.87   20.50
   0   1  -7  295.47   22.10
   0   1  -7  265.17   20.10
   0   1  -7  269.27   21.90
   0   1   7  241.98   19.80
  -1  -1  -7  452.65   30.20
  -1  -1  -7  451.55   29.20
  -1  -1  -7  431.36   31.50
  -1   1  -7  402.36   30.90
   1   1   7  365.76   28.10
  -1   1  -7  447.66   28.60
  -1   1  -7  418.66   29.90
  -2  -1  -7  252.67   18.30
  -2  -1  -7  232.98   20.70
  -2  -1  -7  229.28   19.00
   2   1   7  222.28   17.40
  -2   1  -7  240.88   17.10
  -2   1  -7  262.27   19.30
  -2   1  -7  232.08   20.70
  -3  -1  -7   98.99   11.40
  -3  -1  -7  112.99   13.70
  -3  -1  -7   72.19    9.90
   3   1   7  105.69    9.60
  -3   1  -7  120.39   11.50
  -3   1  -7  119.39   13.40
  -4  -1  -7  192.28   15.10
  -4  -1  -7  193.58   18.90
  -4  -1  -7  176.38   14.30
  -4   1  -7  195.08   19.20
   4   1   7  183.88   13.90
  -4   1  -7  207.68   15.40
  -5  -1  -7   10.70    8.00
  -5   1  -7   17.70    8.60
   6  -2  -7   42.80   13.70
   6  -2  -7   22.50   11.10
   6  -2  -7   29.90   10.40
   6   2  -7   12.10    9.90
   6   2  -7   16.80    9.20
   5  -2  -7   20.50    8.70
   5  -2  -7   13.30    7.30
   5  -2  -7   34.90   10.10
   5   2  -7   23.20    9.70
   5   2  -7   17.80    8.80
   5   2  -7   18.40    6.50
   4  -2  -7  147.79   17.70
   4  -2  -7  141.59   15.20
   4  -2  -7  140.09   17.00
   4   2  -7  141.49   13.80
   4   2  -7  160.28   17.20
   4   2  -7  151.08   16.40
   3  -2  -7  653.03   42.90
   3  -2  -7  591.84   41.70
   3  -2  -7  579.14   40.70
   3   2  -7  608.64   41.30
   3   2  -7  563.54   39.20
   3   2  -7  601.14   41.70
   2  -2  -7  213.28   20.10
   2  -2  -7  256.67   21.20
   2  -2  -7  231.18   21.30
   2   2  -7  243.88   19.70
  -2   2   7  258.07   20.60
   2   2  -7  246.18   21.30
   2   2  -7  271.67   21.00
   1  -2  -7   16.20    6.80
   1  -2  -7   18.30    6.60
   1  -2  -7   16.60    6.90
   1   2  -7   36.40    7.80
   1   2  -7   37.70    7.80
   1   2  -7   34.10    8.10
  -1   2   7   23.70    5.80
   0  -2  -7  305.57   22.50
   0  -2  -7  306.17   24.00
   0  -2  -7  272.77   23.40
   0   2  -7  319.07   23.60
   0   2  -7  286.77   21.60
   0   2   7  291.27   22.10
   0   2  -7  297.97   23.50
  -1  -2  -7   87.39   11.50
  -1  -2  -7   85.59   11.40
  -1  -2  -7   79.49   10.20
  -1   2  -7   77.99   11.00
   1   2   7   80.59    9.20
  -1   2  -7   78.49   10.50
  -1   2  -7   84.49    9.30
  -2  -2  -7  174.28   15.40
  -2  -2  -7  164.08   16.20
  -2  -2  -7  186.08   17.80
  -2   2  -7  207.78   18.30
   2   2   7  176.68   14.80
  -2   2  -7  187.18   14.00
  -2   2  -7  204.18   14.10
  -2   2  -7  191.88   16.20
  -3  -2  -7  289.47   24.90
  -3  -2  -7  296.47   22.10
   3   2   7  262.07   20.70
  -3   2  -7  331.67   21.80
  -3   2  -7  334.77   25.10
  -4  -2  -7  130.39   12.40
  -4  -2  -7  143.69   16.30
   4   2   7   98.39   10.90
  -4   2  -7  131.99   12.20
  -4   2  -7  134.29   15.50
  -5  -2  -7   22.50    8.90
  -5   2  -7   36.60   10.70
  -5   2  -7   23.00    6.80
   5  -3  -7   38.20    9.00
   5  -3  -7   28.90    9.00
   5  -3  -7   37.70    9.00
   5   3  -7   25.20    9.10
   5   3  -7   29.00   10.30
   5   3  -7   31.60    6.70
   4  -3  -7   82.29   14.00
   4  -3  -7   74.39   12.90
   4  -3  -7   71.09   12.10
   4   3  -7   79.39   13.00
   4   3  -7  108.39   11.00
   3  -3  -7  277.87   24.10
   3  -3  -7  283.27   23.30
   3  -3  -7  268.57   22.20
   3   3  -7  260.57   20.30
   3   3  -7  255.07   22.20
   3   3  -7  285.57   23.00
  -3   3   7  230.58   21.50
   2  -3  -7  468.85   33.20
   2  -3  -7  456.15   33.70
   2  -3  -7  471.25   33.00
   2   3  -7  457.75   32.80
   2   3  -7  456.95   32.20
  -2   3   7  436.26   32.20
   2   3  -7  422.86   31.00
   1  -3  -7  134.49   14.10
   1  -3  -7  132.69   14.80
   1  -3  -7  149.79   15.60
   1   3  -7  136.79   14.40
   1   3  -7  128.99   13.70
   1   3  -7  135.19   13.30
  -1   3   7  141.49   13.80
   0  -3  -7  488.85   35.60
   0  -3  -7  515.15   37.20
   0  -3  -7  525.55   36.80
   0   3   7  465.15   34.70
   0   3  -7  549.25   34.60
   0   3  -7  564.34   36.20
   0   3  -7  558.74   36.70
  -1  -3  -7   29.20    7.60
  -1  -3  -7   38.50    8.90
  -1   3  -7   55.79    8.80
   1   3   7   53.29    8.50
  -1   3  -7   41.10    6.50
  -1   3  -7   48.30    9.40
  -2  -3  -7  218.68   22.10
   2   3   7  276.27   20.30
  -2   3  -7  288.27   18.20
  -2   3  -7  286.37   20.80
  -2   3  -7  297.07   22.90
  -2   3  -7  252.37   18.00
  -3  -3  -7   45.70    7.90
  -3  -3  -7   34.10    8.40
  -4  -3  -7  348.57   24.40
  -4  -3  -7  378.66   29.80
  -4   3  -7  349.17   24.30
   4   3   7  342.57   24.60
  -4   3  -7  399.26   29.30
  -5  -3  -7   27.80    9.90
  -5   3  -7   17.60    6.70
  -5   3  -7   22.20    9.90
   5  -4  -7   75.59   12.40
   5  -4  -7   92.29   15.00
   5  -4  -7   71.19   13.60
   5   4  -7  111.29   15.10
   4  -4  -7   31.10    9.00
   4  -4  -7   27.00    9.40
   4  -4  -7   31.50    9.10
  -4   4   7   48.00   10.10
   4   4  -7   51.49    9.90
   4   4  -7   33.60   10.00
   4   4  -7   23.00    6.20
   3  -4  -7  221.08   19.30
   3  -4  -7  207.08   20.70
   3  -4  -7  210.28   19.30
  -3   4   7  190.68   18.20
   3   4  -7  187.78   17.90
   3   4  -7  207.68   19.00
   3   4  -7  166.38   15.80
   2  -4  -7   92.89   11.90
   2  -4  -7   80.99   13.50
   2  -4  -7   66.29   11.30
   2   4  -7   93.19   12.10
   2   4  -7   86.09   11.20
  -2   4   7   82.49   12.30
   2   4  -7   88.09   10.20
   1  -4  -7   96.09   12.20
   1  -4  -7   69.49   12.00
   1  -4  -7   78.09   11.80
   1   4  -7   70.39   10.90
  -1   4   7   85.69   11.70
   1   4  -7   88.99   10.40
   1   4  -7   69.49   11.20
   0  -4  -7   26.40    7.30
   0  -4  -7   30.70    8.00
   0   4  -7   24.40    6.00
   0   4  -7   25.20    7.40
   0   4   7   30.40    7.40
   0   4  -7   23.60    7.20
  -1  -4  -7   24.10    7.60
  -1  -4  -7   20.70    7.60
  -1   4  -7   33.80    7.10
  -1   4  -7   23.80    5.10
   1   4   7   37.90    7.60
  -1   4  -7   22.30    6.30
  -2  -4  -7    4.40    5.50
  -2  -4  -7    5.10    5.50
  -2   4  -7    9.60    6.00
  -2   4  -7    5.00    3.40
   2   4   7   15.30    5.00
  -2   4  -7   21.40    4.60
  -3  -4  -7   34.90    7.50
  -3  -4  -7   46.40    9.90
   3   4   7   64.19    8.90
  -4  -4  -7   25.00    7.20
  -4  -4  -7   27.20    8.30
  -4   4  -7   33.90   10.20
   4   4   7   31.20    7.20
  -4   4  -7   42.50    6.90
  -5  -4  -7   86.19   15.10
  -5   4  -7   75.29   10.50
   5   4   7   99.99   12.40
  -5   4  -7   79.79   14.30
   5  -5  -7   18.20    9.40
   5  -5  -7    7.70    8.40
   5  -5  -7   18.60    7.70
   5   5  -7   26.00    8.80
   5   5  -7    1.10    8.20
   4  -5  -7  211.08   20.70
   4  -5  -7  158.68   17.80
   4  -5  -7  178.88   18.70
   4   5  -7  183.78   18.90
  -4   5   7  192.18   18.60
   4   5  -7  185.58   18.10
   4   5  -7  154.48   13.90
   3  -5  -7   38.80    9.00
   3  -5  -7   31.80   10.30
   3  -5  -7   30.10    8.10
   3   5  -7   42.80    9.00
  -3   5   7   44.00    8.80
   3   5  -7   50.49    8.80
   2  -5  -7    2.20    5.30
   2  -5  -7   -1.00    5.30
   2  -5  -7    0.60    5.50
   2   5  -7   -0.10    5.00
   2   5  -7    8.50    4.80
   2   5  -7   14.40    5.90
  -2   5   7    3.50    4.90
   1  -5  -7   23.60    7.90
   1  -5  -7   30.90    8.20
   1  -5  -7   29.00    9.00
  -1   5   7   29.30    6.70
   1   5  -7   45.70    8.20
   1   5  -7   41.80    7.70
   1   5  -7   40.20    8.60
   0  -5  -7  136.59   15.20
   0  -5  -7  141.29   15.80
   0   5  -7  150.48   12.90
   0   5  -7  129.69   14.10
   0   5   7  168.08   15.10
   0   5  -7  148.19   14.50
  -1  -5  -7   46.10    9.70
  -1  -5  -7   68.59   11.40
  -1   5  -7   68.19   10.30
  -1   5  -7   61.39    7.20
   1   5   7   55.99    9.60
  -1   5  -7   51.99    9.60
  -2  -5  -7   15.70    6.70
  -2  -5  -7   10.80    6.50
   2   5   7   18.10    6.30
  -2   5  -7   10.70    3.40
  -2   5  -7   17.30    6.30
  -2   5  -7   11.70    6.60
  -2   5  -7   12.30    4.30
  -3  -5  -7  178.48   15.90
  -3  -5  -7  181.08   18.20
   3   5   7  174.78   15.80
  -3   5  -7  153.98   14.80
  -3   5  -7  159.98   17.10
  -4  -5  -7   45.20   11.20
  -4  -5  -7   61.99    8.60
   4   5   7   62.69    9.90
  -5  -5  -7    0.60    8.10
   5   5   7    9.60    7.70
  -5   5  -7   14.20    8.10
  -5   5  -7   -5.60    6.70
   5  -6  -7   32.60   10.00
   5  -6  -7    9.90   10.10
   5  -6  -7   42.90   10.60
   5   6  -7   48.30   11.40
   5   6  -7   25.30    9.90
   4  -6  -7    6.80    6.80
   4  -6  -7    5.00    8.40
   4  -6  -7    3.00    7.30
   4   6  -7   -2.00    6.80
   4   6  -7    4.70    6.80
   4   6  -7    7.30    5.50
  -4   6   7    7.20    6.70
   3  -6  -7   90.49   14.30
   3  -6  -7   92.29   14.00
   3  -6  -7  126.79   17.70
   3   6  -7   93.29   13.70
   3   6  -7   80.19   12.30
   3   6  -7  103.09   10.50
  -3   6   7  109.39   13.40
   2  -6  -7   24.00    9.30
   2  -6  -7   23.30    8.10
   2  -6  -7   22.00    7.90
   2   6  -7   19.60    6.60
   2   6  -7   23.10    6.10
   2   6  -7   35.30    8.20
  -2   6   7   16.10    6.00
   1  -6  -7   72.99   13.30
   1  -6  -7   62.59   11.70
   1   6  -7   77.99   10.40
   1   6  -7   73.39   10.80
   1   6  -7   68.79   10.20
  -1   6   7   65.89   11.30
   0  -6  -7  231.88   21.50
   0  -6  -7  199.98   20.60
   0   6  -7  238.78   17.90
   0   6   7  227.48   19.90
   0   6  -7  240.48   19.10
   0   6  -7  246.28   19.50
  -1  -6  -7   30.50    8.60
  -1  -6  -7   43.90    9.30
  -1   6  -7   49.80    9.80
   1   6   7   59.19   10.00
  -1   6  -7   52.09    8.80
  -1   6  -7   43.40    6.10
  -2  -6  -7   22.40    7.20
  -2  -6  -7   17.00    7.60
  -2   6  -7   17.20    6.00
   2   6   7   17.10    5.80
  -2   6  -7   18.40    3.50
  -2   6  -7   18.20    7.00
  -2   6  -7   12.80    4.10
  -3  -6  -7   62.79   12.10
  -3  -6  -7   82.09   11.20
  -3   6  -7   87.19   10.80
   3   6   7   87.39   12.20
  -3   6  -7   79.59   12.60
  -4  -6  -7   49.00   11.40
  -4  -6  -7   54.79    9.60
  -4   6  -7   50.69    8.90
   4   6   7   63.49   11.10
  -4   6  -7   55.69   10.90
  -5  -6  -7   14.50    9.10
   5   6   7    9.30    8.40
  -5   6  -7   14.10    8.60
  -5   6  -7   24.00    7.80
   5  -7  -7   88.79   14.80
   5  -7  -7   79.99   14.60
   5  -7  -7   65.09   13.50
   5   7  -7   62.09   12.20
   5   7  -7   92.19   14.60
  -5   7   7   69.79   13.60
   4  -7  -7    1.50    6.30
   4  -7  -7    2.60    8.30
   4  -7  -7    2.60    6.90
   4   7  -7   -0.30    6.80
   4   7  -7   -6.00    6.50
  -4   7   7   -4.10    6.30
   4   7  -7    2.80    5.00
   3  -7  -7  131.69   16.90
   3  -7  -7  119.89   17.50
   3  -7  -7  102.89   16.10
  -3   7   7  116.19   16.80
   3   7  -7  114.09   11.50
   3   7  -7  109.99   14.90
   3   7  -7   97.29   13.80
   2  -7  -7  146.39   16.80
   2  -7  -7  130.09   17.10
   2  -7  -7  127.89   16.20
   1   7  -7  127.09   14.10
  -1   7   7  103.59   13.60
   1   7  -7  145.99   13.30
   0  -7  -7  146.79   17.60
   0  -7  -7  170.98   17.60
   0   7  -7  156.18   15.30
   0   7  -7  161.38   13.50
   0   7   7  125.79   15.10
   0   7  -7  176.08   15.30
  -1  -7  -7  458.75   33.20
  -1  -7  -7  461.65   32.40
   1   7   7  424.66   30.70
  -1   7  -7  397.96   26.50
  -1   7  -7  388.96   28.80
  -1   7  -7  389.36   30.10
  -2  -7  -7  828.72   52.49
  -2  -7  -7  847.42   50.19
   2   7   7  734.73   48.90
  -2   7  -7  649.83   49.00
  -2   7  -7  692.93   47.30
  -3  -7  -7   45.10   11.20
  -3  -7  -7   47.70    9.20
  -3   7  -7   43.90   10.50
   3   7   7   69.79   10.20
  -4  -7  -7   13.40    8.20
  -4  -7  -7    9.20    7.50
   4   7   7   25.10    8.00
  -4   7  -7   13.10    7.30
  -4   7  -7   12.00    6.80
  -5  -7  -7  181.98   22.10
  -5   7  -7  190.38   20.50
   5   7   7  216.18   19.80
  -5   7  -7  185.68   18.20
   5  -8  -7   50.99   13.30
   5  -8  -7   34.20   11.60
   5  -8  -7   25.10   12.60
   5   8  -7   58.29   12.00
   5   8  -7   35.70   10.50
   4  -8  -7   33.00    9.70
   4  -8  -7   23.40    9.80
   4  -8  -7   40.90   11.50
   4   8  -7   43.90    9.70
  -4   8   7   23.70    8.40
   4   8  -7   30.20    8.90
   3  -8  -7    6.00    7.70
   3  -8  -7   17.90    8.70
   3   8  -7   14.00    5.50
   3   8  -7   19.50    7.00
  -3   8   7    8.20    6.90
   3   8  -7   19.50    7.30
   2  -8  -7   22.00    8.90
   2  -8  -7   14.60    7.40
   2   8  -7   47.00    9.10
   2   8  -7   49.70    9.10
  -2   8   7   27.00    7.20
   1  -8  -7  140.39   17.00
   1  -8  -7  115.19   15.80
   1   8  -7  135.69   13.60
   1   8  -7  133.99   13.30
  -1   8   7  135.09   15.20
   1   8  -7  131.09   13.40
   0  -8  -7   69.29   12.70
   0  -8  -7   86.09   14.90
   0   8   7   58.59   11.00
   0   8  -7   81.79   11.80
   0   8  -7   59.89   10.30
   0   8  -7   74.89    9.50
  -1  -8  -7  100.99   15.80
  -1  -8  -7   98.09   15.60
  -1   8  -7  135.29   12.60
  -1   8  -7  115.59    9.90
   1   8   7  100.59   13.50
  -1   8  -7  104.49   12.80
  -2  -8  -7  140.09   16.60
  -2  -8  -7  132.79   15.60
   2   8   7  141.09   15.10
  -2   8  -7  102.69   14.00
  -2   8  -7  127.99   13.30
  -3  -8  -7   14.60    7.00
  -3  -8  -7   31.70    8.50
  -3   8  -7   23.30    7.10
   3   8   7   18.10    7.50
  -3   8  -7   10.40    6.40
  -4  -8  -7   71.19   10.80
  -4  -8  -7   57.99   12.70
  -4   8  -7   72.69   11.00
  -4   8  -7   85.19   13.70
   4   8   7   80.69   12.80
   4  -9  -7   25.50    9.00
   4  -9  -7    6.20    9.90
   4  -9  -7   19.40   10.00
  -4   9   7   27.70   10.00
   4   9  -7   12.30    8.30
   4   9  -7    5.30    7.60
   3  -9  -7   95.29   16.30
   3  -9  -7  108.29   16.70
   3  -9  -7  143.49   16.50
  -3   9   7  105.69   15.10
   3   9  -7   89.99   13.40
   3   9  -7  109.89   15.00
   3   9  -7   86.99   10.90
   2  -9  -7   79.89   14.50
   2  -9  -7  108.89   17.00
  -2   9   7   91.49   13.90
   2   9  -7   97.59   13.30
   2   9  -7  102.09   12.40
   2   9  -7   92.09   10.60
   1  -9  -7   16.70    7.40
   1  -9  -7   24.50    9.50
   1   9  -7   36.40    7.10
   1   9  -7   15.00    6.70
  -1   9   7   26.50    7.60
   1   9  -7   33.00    7.40
   0  -9  -7  136.19   16.60
   0  -9  -7  119.29   17.50
   0   9  -7  108.99   12.80
   0   9   7  108.79   14.20
   0   9  -7  123.29   11.40
   0   9  -7  126.39   13.50
  -1  -9  -7   34.80   10.10
  -1  -9  -7   28.40    9.20
  -1   9  -7   38.60    8.20
  -1   9  -7   32.00    5.50
  -1   9  -7   29.30    7.80
   1   9   7   46.40   10.10
  -2  -9  -7  130.19   16.20
  -2  -9  -7  105.79   17.00
  -2   9  -7  100.69   13.50
  -2   9  -7  120.99   12.60
   2   9   7  101.79   13.90
  -3  -9  -7   27.10    9.90
  -3  -9  -7   31.70    9.50
  -3   9  -7   53.19    9.20
   3   9   7   41.90   10.30
  -4  -9  -7   18.40    9.40
  -4  -9  -7   30.30   10.70
  -4   9  -7   53.49   10.90
  -4   9  -7   34.80    8.80
   4   9   7   33.00    9.30
   4 -10  -7  373.46   30.70
   4 -10  -7  421.16   32.10
   4 -10  -7  344.37   32.80
   4  10  -7  298.37   27.50
  -4  10   7  341.77   29.90
   4  10  -7  319.57   26.80
   3 -10  -7  102.49   17.60
   3 -10  -7   79.89   14.30
   3 -10  -7   87.39   15.70
   3  10  -7  106.89   13.60
  -3  10   7   85.29   15.20
   3  10  -7   95.19   10.40
   3  10  -7   75.99   11.60
   2 -10  -7  218.18   22.70
   2 -10  -7  249.28   24.50
   2  10  -7  219.58   18.30
   2  10  -7  239.78   20.40
  -2  10   7  216.88   21.40
   2  10  -7  242.98   19.80
   1 -10  -7  359.56   30.30
   1 -10  -7  352.06   29.60
   1  10  -7  295.67   24.10
   1  10  -7  342.77   24.30
   1  10  -7  339.77   25.80
  -1  10   7  327.67   27.40
   0 -10  -7  287.87   25.90
   0 -10  -7  291.37   26.50
   0  10  -7  309.57   20.50
   0  10   7  253.97   23.70
   0  10  -7  274.67   22.70
   0  10  -7  276.37   22.30
  -1 -10  -7  202.58   22.70
  -1 -10  -7  206.88   23.40
  -1  10  -7  284.37   21.50
  -1  10  -7  248.28   16.90
  -1  10  -7  266.77   20.20
   1  10   7  224.88   21.60
  -2 -10  -7  201.78   21.90
  -2 -10  -7  189.28   21.50
  -2  10  -7  209.08   18.30
  -2  10  -7  245.68   20.30
   2  10   7  201.38   20.20
  -3 -10  -7   99.29   14.60
  -3 -10  -7   98.19   16.60
   3  10   7  102.09   15.10
  -3  10  -7  124.69   15.70
  -3  10  -7  120.19   13.50
  -4 -10  -7   32.10   10.10
   4 -11  -7  119.59   18.60
   4 -11  -7  114.49   19.30
   4 -11  -7  108.09   17.20
   4  11  -7   98.69   14.50
   4  11  -7   80.69   13.50
  -4  11   7  103.99   17.50
   3 -11  -7   38.20   11.50
   3 -11  -7   48.70   13.70
   3 -11  -7   74.79   13.90
   3  11  -7   73.89   10.00
  -3  11   7   84.59   14.40
   3  11  -7   60.39   11.30
   3  11  -7   59.09   11.50
   2 -11  -7  154.28   22.90
   2 -11  -7  157.88   20.70
   2  11  -7  203.98   16.50
  -2  11   7  205.88   20.50
   2  11  -7  244.48   19.00
   2  11  -7  177.38   18.40
   1 -11  -7  116.59   18.60
   1 -11  -7  113.99   18.00
   1  11  -7  109.39   12.60
   1  11  -7  134.29   14.10
  -1  11   7  116.09   14.90
   1  11  -7  116.59   13.00
   0 -11  -7  450.05   34.80
   0 -11  -7  355.86   32.30
   0  11  -7  392.76   29.40
   0  11  -7  400.06   28.90
   0  11   7  386.16   31.40
   0  11  -7  406.66   27.00
  -1 -11  -7  140.19   17.40
  -1 -11  -7  126.89   18.80
  -1  11  -7  146.89   14.10
  -1  11  -7  104.09   14.10
   1  11   7  137.29   18.20
  -1  11  -7  120.69   11.00
  -2 -11  -7  311.67   28.10
  -2 -11  -7  301.27   27.00
   2  11   7  299.77   25.80
  -2  11  -7  307.17   23.90
  -2  11  -7  270.57   24.40
  -3 -11  -7   60.99   13.70
  -3 -11  -7   52.69   12.40
   3  11   7   43.10   11.30
  -3  11  -7   57.89   11.20
  -3  11  -7   58.59   10.90
   3 -12  -7   11.10    9.80
   3 -12  -7   14.20   11.00
   3  12  -7   19.10    7.90
   3  12  -7   31.30    9.50
   3  12  -7   18.70    8.40
  -3  12   7   33.70   10.10
   2 -12  -7    9.40    8.70
   2 -12  -7   -9.00    9.70
   2  12  -7   34.00    8.60
  -2  12   7    7.90    7.40
   2  12  -7   24.60    7.00
   2  12  -7   21.10    7.60
   1 -12  -7   42.70   12.50
   1  12  -7   61.59   10.40
   1  12  -7   68.39   10.10
   1  12  -7   63.19   10.40
   0 -12  -7   21.80   10.90
   0 -12  -7   25.80    9.80
   0  12  -7   30.60    8.20
   0  12  -7   34.20    6.60
   0  12   7   18.50    7.70
   0  12  -7   28.50    8.10
  -1 -12  -7   63.69   13.80
  -1 -12  -7   80.39   15.70
   1  12   7   88.19   14.80
  -1  12  -7   93.29   12.90
  -1  12  -7   95.79   13.60
  -1  12  -7   76.59    9.10
  -2 -12  -7   52.79   12.70
  -2 -12  -7   74.39   13.90
   2  12   7   46.50   11.90
  -2  12  -7   35.30    9.90
  -2  12  -7   61.19   11.50
  -3 -12  -7   29.60   12.40
  -3 -12  -7   69.49   15.00
  -3  12  -7   68.69   12.40
   3  12   7   63.49   13.90
  -3  12  -7   57.39   11.10
   2 -13  -7   27.60   10.60
   2 -13  -7   33.00   13.10
  -2  13   7   26.00   10.00
   2  13  -7   36.30    8.20
   2  13  -7   27.60    9.00
   2  13  -7   40.30    8.80
   1 -13  -7   42.20   12.70
  -1  13   7   34.60   10.50
   1  13  -7   74.69   10.80
   1  13  -7   58.89   10.40
   1  13  -7   61.09   10.20
   0 -13  -7   99.09   17.30
   0 -13  -7  129.39   19.20
   0  13  -7  124.99   14.40
   0  13  -7  105.49   12.30
   0  13  -7  108.89   13.70
   0  13   7  109.89   17.60
  -1 -13  -7  140.59   20.10
  -1 -13  -7  103.09   17.20
  -1  13  -7   80.89   12.90
  -1  13  -7   75.49    9.70
  -1  13  -7   82.89   13.20
   1  13   7   86.69   14.40
  -2 -13  -7   28.40   12.20
  -2 -13  -7   35.00   11.80
  -2  13  -7   44.70   10.20
   2  13   7   40.20   12.30
  -2  13  -7   60.09   11.30
   2 -14  -7   89.99   17.80
   2  14  -7   77.39   12.80
   1 -14  -7   86.19   17.10
   1 -14  -7   73.19   16.40
  -1  14   7   84.29   14.70
   1  14  -7   79.69   12.40
   1  14  -7   76.49   11.40
   1  14  -7   74.79   11.60
   0 -14  -7   10.00    9.50
   0 -14  -7   19.80   11.10
   0  14   7   21.00    9.10
   0  14  -7   14.20    8.00
   0  14  -7   15.40    7.50
   0  14  -7    8.30    6.70
  -1 -14  -7   11.00   12.10
  -1 -14  -7   19.70   10.40
  -1  14  -7   20.50    8.20
   1  14   7   30.40   10.10
  -1  14  -7   49.40   10.70
   5   0  -8    5.70    9.60
   5   0  -8   18.40    8.60
   5   0  -8   24.40    9.70
   4   0  -8  130.19   15.00
   4   0  -8  126.09   18.30
   4   0  -8  135.99   16.90
   3   0  -8   18.10    8.50
   3   0  -8   30.40    8.20
   3   0  -8   18.70    8.30
   2   0  -8   66.99   12.20
   2   0  -8   47.70   10.20
   2   0  -8   44.70   10.10
   1   0  -8  162.38   16.70
   1   0  -8  165.78   16.20
   1   0  -8  164.88   17.70
   0   0  -8  124.99   13.70
   0   0  -8  124.39   14.80
   0   0  -8  108.19   14.30
  -1   0  -8   76.09   12.10
  -1   0  -8   72.19   12.60
  -1   0  -8   71.59   10.20
   1   0   8   72.39    9.40
  -2   0  -8   21.40    7.00
  -2   0  -8    2.90    6.40
  -2   0  -8    0.00    5.30
  -3   0  -8   36.60    8.80
  -3   0  -8   38.10    6.90
  -3   0  -8   42.50   10.80
  -4   0  -8   77.09   10.90
  -4   0  -8   96.59   15.60
   5  -1  -8    5.90    9.00
   5  -1  -8   15.50    8.60
   5  -1  -8    9.10    9.30
   5   1  -8  -11.00    8.70
   5   1  -8    4.80    9.40
   5   1  -8   12.80    9.60
   4  -1  -8    5.00    8.60
   4  -1  -8   27.50    8.70
   4  -1  -8   17.00    6.90
   4   1  -8   15.70    7.30
   4   1  -8    9.10    7.70
   4   1  -8    6.20    8.60
   3  -1  -8   69.19   11.70
   3  -1  -8   75.49   11.90
   3  -1  -8   72.29   12.80
   3   1  -8   73.29   11.80
   3   1  -8   65.89   11.80
   3   1  -8   63.19   12.30
   2  -1  -8  171.68   18.50
   2  -1  -8  162.08   17.30
   2  -1  -8  179.48   17.60
   2   1  -8  158.78   17.00
   2   1  -8  182.48   18.00
   2   1  -8  183.58   17.70
   1  -1  -8  128.89   15.60
   1  -1  -8  166.48   17.10
   1  -1  -8  170.08   16.00
  -1   1   8  138.19   14.60
   1   1  -8  163.28   15.80
   1   1  -8  135.39   16.10
   1   1  -8  135.99   15.90
   0  -1  -8   51.59    9.60
   0  -1  -8   59.19   10.60
   0  -1  -8   59.29   11.40
   0   1  -8   59.29   10.60
   0   1  -8   50.99    9.60
   0   1   8   54.89    9.20
  -1  -1  -8   43.30    9.80
  -1  -1  -8   40.60    8.80
  -1  -1  -8   58.89   11.40
  -1   1  -8   73.39   12.70
   1   1   8   70.59   10.20
  -1   1  -8   78.99   11.30
  -1   1  -8   54.39    8.60
  -2  -1  -8  110.69   13.90
  -2  -1  -8   66.89   12.70
  -2  -1  -8   85.39   11.20
   2   1   8  103.19   10.90
  -2   1  -8  120.39   13.10
  -2   1  -8   90.49   10.80
  -2   1  -8   88.89   14.20
  -3  -1  -8  161.38   14.20
  -3  -1  -8  167.88   18.20
  -3  -1  -8  147.89   15.30
  -3   1  -8  148.79   15.60
  -3   1  -8  161.88   17.50
   3   1   8  132.59   12.80
  -4  -1  -8   16.20    9.10
  -4  -1  -8    5.90    7.80
  -4   1  -8    2.60    8.80
  -4   1  -8   20.40    7.60
   5  -2  -8  143.79   17.50
   5  -2  -8  173.08   20.00
   5  -2  -8  126.89   18.60
   5   2  -8  167.08   19.30
   5   2  -8  148.49   19.30
   4  -2  -8  192.48   20.30
   4  -2  -8  194.98   18.90
   4  -2  -8  189.48   21.30
   4   2  -8  199.68   20.60
   4   2  -8  178.78   20.50
   4   2  -8  172.28   17.20
   3  -2  -8  195.28   21.20
   3  -2  -8  229.68   21.00
   3  -2  -8  172.98   19.30
   3   2  -8  219.28   20.30
   3   2  -8  227.18   21.00
   3   2  -8  209.08   19.10
   2  -2  -8   77.79   13.40
   2  -2  -8   63.69   11.50
   2  -2  -8   53.79   11.20
  -2   2   8   54.29   10.30
   2   2  -8   56.39   10.70
   2   2  -8   52.19   10.40
   2   2  -8   53.99   10.40
   1  -2  -8  191.68   18.40
   1  -2  -8  204.38   20.20
   1  -2  -8  188.08   18.80
  -1   2   8  169.98   17.30
   1   2  -8  194.18   18.50
   1   2  -8  200.18   17.70
   1   2  -8  194.58   19.10
   0  -2  -8    6.70    6.00
   0  -2  -8    2.60    5.60
   0  -2  -8   -4.00    5.30
   0   2  -8    2.50    5.30
   0   2  -8    2.10    5.00
   0   2   8    5.00    4.70
   0   2  -8   -7.20    5.90
  -1  -2  -8  165.48   17.50
  -1  -2  -8  195.28   17.80
  -1  -2  -8  150.78   15.30
  -1   2  -8  172.98   16.60
  -1   2  -8  178.68   18.00
   1   2   8  159.38   15.10
  -1   2  -8  151.68   14.20
  -2  -2  -8   -2.70    5.10
  -2  -2  -8    6.60    6.10
  -2  -2  -8   11.50    7.10
   2   2   8    8.10    5.40
  -2   2  -8   20.80    7.00
  -2   2  -8   10.10    7.00
  -2   2  -8    5.60    4.80
  -3  -2  -8  266.67   24.60
  -3  -2  -8  271.87   20.80
  -3  -2  -8  265.77   21.40
   3   2   8  252.47   19.80
  -3   2  -8  285.67   24.40
  -3   2  -8  266.47   20.80
  -4  -2  -8  168.68   19.20
  -4  -2  -8  140.89   16.10
  -4   2  -8  167.38   19.10
  -4   2  -8  159.08   15.80
   4  -3  -8  283.17   27.00
   4  -3  -8  276.97   25.00
   4  -3  -8  301.37   26.10
   4   3  -8  299.97   25.00
   4   3  -8  270.97   22.20
   4   3  -8  291.77   25.70
   3  -3  -8    5.50    7.60
   3  -3  -8    6.80    6.90
   3  -3  -8    8.80    7.30
   3   3  -8    7.80    7.30
   3   3  -8    2.90    5.80
   3   3  -8   -3.80    6.90
  -3   3   8    0.70    6.40
   2  -3  -8   80.79   13.10
   2  -3  -8   85.89   13.00
   2  -3  -8   82.59   14.30
   2   3  -8   70.89   12.00
   2   3  -8   96.59   14.20
  -2   3   8   79.19   12.30
   2   3  -8   79.89   12.20
   1  -3  -8  279.27   24.10
   1  -3  -8  259.67   22.90
   1  -3  -8  258.77   22.20
  -1   3   8  239.28   21.50
   1   3  -8  307.97   23.40
   1   3  -8  231.08   21.40
   1   3  -8  253.37   21.30
   0  -3  -8   -8.50    6.00
   0  -3  -8   -2.10    5.60
   0  -3  -8    7.40    6.50
   0   3  -8    1.80    6.20
   0   3  -8   12.10    7.20
   0   3  -8    7.70    6.10
   0   3   8   10.00    5.80
  -1  -3  -8   37.00    9.40
  -1  -3  -8   25.30    8.00
  -1  -3  -8   29.70    8.70
  -1   3  -8   49.00    8.00
  -2  -3  -8    1.50    6.30
  -2  -3  -8   -1.40    5.80
  -2  -3  -8    9.20    7.30
  -2   3  -8   25.70    7.30
  -2   3  -8    6.40    4.60
   2   3   8   17.90    5.50
  -2   3  -8   34.10    8.00
  -3  -3  -8   81.09   11.10
  -3  -3  -8   61.29   10.90
  -3  -3  -8   41.90   10.00
  -3   3  -8   37.60   10.90
   3   3   8   58.99    8.60
  -3   3  -8   55.39    9.90
  -4  -3  -8  151.78   18.20
  -4   3  -8  179.68   16.80
   4   3   8  226.68   22.90
  -4   3  -8  208.08   20.50
   4  -4  -8    2.90    7.60
   4  -4  -8    8.90    9.20
   4  -4  -8   -2.10    7.40
   4   4  -8   -5.50    7.90
   4   4  -8    5.00    7.10
   4   4  -8   11.40    6.20
   3  -4  -8   -5.40    6.60
   3  -4  -8    1.50    6.50
   3  -4  -8   10.00    8.40
   3   4  -8   -5.00    6.70
   3   4  -8    0.10    7.30
  -3   4   8    6.70    5.70
   3   4  -8   13.10    5.90
   2  -4  -8   41.20   11.40
   2  -4  -8   42.50    9.60
   2  -4  -8   29.20    9.40
   2   4  -8   49.30   10.80
   2   4  -8   61.79   10.10
   2   4  -8   34.80    8.30
  -2   4   8   47.60    9.70
   1  -4  -8   41.30    9.30
   1  -4  -8   48.90   12.10
   1  -4  -8   52.09   11.80
   1   4  -8   84.69   12.20
  -1   4   8   62.59   10.80
   0  -4  -8   55.69   10.90
   0  -4  -8   60.29   11.60
   0  -4  -8   42.20   10.40
   0   4  -8   69.09   11.90
   0   4   8   64.19   11.00
   0   4  -8   52.69    8.70
   0   4  -8   58.39   10.70
  -1  -4  -8  306.27   25.40
  -1  -4  -8  317.47   24.70
  -1  -4  -8  307.17   26.20
  -1   4  -8  274.27   24.70
   1   4   8  253.17   22.90
  -1   4  -8  316.17   21.40
  -1   4  -8  316.47   24.00
  -2  -4  -8  120.19   15.00
  -2  -4  -8  111.39   15.10
  -2   4  -8  101.59   14.00
  -2   4  -8  117.79   13.50
   2   4   8  113.39   13.10
  -3  -4  -8    7.80    7.90
  -3  -4  -8    1.80    7.80
  -3   4  -8   18.70    7.00
   3   4   8   19.30    6.40
  -3   4  -8    2.40    8.00
  -4  -4  -8   -5.10    7.50
  -4  -4  -8    1.10    8.60
   4   4   8    8.10    6.90
  -4   4  -8   20.40    7.60
  -4   4  -8    3.90    9.30
   4  -5  -8   59.79   13.40
   4  -5  -8   62.99   13.10
   4  -5  -8   61.89   13.00
  -4   5   8   89.89   14.00
   4   5  -8   49.70   11.70
   4   5  -8   54.69    9.30
   4   5  -8   76.79   13.90
   3  -5  -8   17.00    9.00
   3  -5  -8   23.80    8.30
   3  -5  -8   12.10    8.70
   3   5  -8   23.40    7.10
   3   5  -8   16.40    9.10
   3   5  -8   21.70    7.90
  -3   5   8   19.00    8.00
   2  -5  -8   50.89   10.70
   2  -5  -8   57.19   12.20
   2  -5  -8   82.19   14.40
  -2   5   8   74.59   12.50
   2   5  -8   65.59   10.80
   2   5  -8   65.19   10.70
   2   5  -8   78.99   12.10
   1  -5  -8    6.70    6.90
   1  -5  -8   18.90    7.80
   1  -5  -8   18.60    8.10
   1   5  -8   27.30    7.80
   1   5  -8   29.70    8.40
   1   5  -8   25.30    7.60
  -1   5   8   16.80    7.00
   0  -5  -8   40.90    9.30
   0  -5  -8   28.60    9.00
   0  -5  -8   21.40    8.30
   0   5   8   41.70    9.10
   0   5  -8   44.90    7.90
   0   5  -8   36.70    8.80
   0   5  -8   51.09   10.10
  -1  -5  -8   75.79   13.40
  -1  -5  -8   80.79   13.90
  -1   5  -8   64.39   11.70
  -1   5  -8   62.99   11.00
  -1   5  -8   82.89    9.40
   1   5   8   68.29   11.60
  -2  -5  -8   58.69   10.40
  -2  -5  -8   50.69   11.60
  -2   5  -8   62.09   10.30
  -2   5  -8   70.39   12.60
  -2   5  -8   39.60    6.10
   2   5   8   54.49   10.30
  -3  -5  -8   12.70    8.00
  -3  -5  -8    5.30    7.80
  -3   5  -8   -1.90    6.70
  -3   5  -8    4.80    6.40
   3   5   8   -0.90    6.00
  -4  -5  -8   23.80    9.20
  -4  -5  -8    9.40    8.70
  -4   5  -8   22.20    9.30
   4   5   8   23.30    8.50
  -4   5  -8   30.30    8.00
   4  -6  -8  139.79   18.70
   4  -6  -8  124.09   18.80
   4  -6  -8  166.18   20.60
   4   6  -8  140.89   18.20
   4   6  -8  171.58   21.80
  -4   6   8  152.58   17.90
   4   6  -8  175.68   19.20
   3  -6  -8    9.20    7.90
   3  -6  -8    3.20    7.70
   3  -6  -8    6.50    8.20
   3   6  -8   36.80    9.90
  -3   6   8    4.00    6.90
   3   6  -8   10.80    5.80
   3   6  -8   -3.40    6.50
   2  -6  -8   39.70   11.10
   2  -6  -8   53.19   11.10
   2  -6  -8   44.60   12.40
   2   6  -8   74.79   10.50
   2   6  -8   71.79   11.90
   2   6  -8   68.59   11.00
  -2   6   8   73.99   12.20
   1  -6  -8   38.60   11.50
   1  -6  -8   33.30    9.40
   1  -6  -8   18.30    9.30
   1   6  -8   34.50    8.10
   1   6  -8   42.50    9.20
   1   6  -8   33.50    9.10
  -1   6   8   30.40    8.30
   0  -6  -8  170.08   18.40
   0  -6  -8  141.29   17.00
   0   6   8  131.89   15.80
   0   6  -8  168.38   16.10
   0   6  -8  150.38   14.10
   0   6  -8  147.29   16.40
  -1  -6  -8  110.59   16.90
  -1  -6  -8   83.29   14.20
  -1   6  -8   97.59   14.10
  -1   6  -8   93.09   12.40
   1   6   8   90.59   13.10
  -1   6  -8   75.29    9.70
  -2  -6  -8  246.98   23.70
  -2  -6  -8  258.37   23.00
  -2   6  -8  231.08   22.30
   2   6   8  263.37   21.60
  -2   6  -8  224.98   20.40
  -3  -6  -8   43.90   11.00
  -3  -6  -8   48.70   10.30
  -3   6  -8   38.80   11.60
  -3   6  -8   42.80    9.40
   3   6   8   36.50    9.30
  -4  -6  -8   22.80    9.70
  -4  -6  -8   34.00   13.80
   4   6   8   32.50    9.50
  -4   6  -8   32.60   10.00
   4  -7  -8   71.79   14.10
   4  -7  -8  104.39   17.80
   4  -7  -8   86.09   14.90
  -4   7   8   86.59   15.50
   4   7  -8   67.89   13.00
   4   7  -8   71.19   13.50
   3  -7  -8   -3.00    9.50
   3  -7  -8  -11.40    7.00
   3  -7  -8   14.50    8.50
   3   7  -8   20.60    8.30
   3   7  -8   13.60    7.50
   3   7  -8    1.90    6.50
  -3   7   8    6.60    7.50
   2  -7  -8   55.69   12.70
   2  -7  -8  100.19   16.30
   2  -7  -8   68.09   14.10
   2   7  -8   91.59   13.10
   2   7  -8   93.99   13.60
  -2   7   8   73.89   12.90
   2   7  -8   54.79   10.10
   1  -7  -8   85.99   15.00
   1  -7  -8   77.39   14.40
   1  -7  -8   90.39   15.50
  -1   7   8  111.69   14.20
   1   7  -8  109.79   13.20
   1   7  -8   99.79   13.10
   1   7  -8   99.19   13.50
   0  -7  -8   68.79   14.30
   0  -7  -8  110.49   16.90
   0   7   8   77.99   13.10
   0   7  -8  123.69   13.90
   0   7  -8   96.99   11.30
   0   7  -8   99.69   12.90
  -1  -7  -8  138.99   16.80
  -1  -7  -8  146.89   18.20
  -1   7  -8  139.89   15.00
  -1   7  -8  127.29   11.80
  -1   7  -8  131.29   15.90
   1   7   8  114.89   15.10
  -2  -7  -8  107.69   14.60
  -2  -7  -8   97.39   16.20
  -2   7  -8  107.99   16.50
  -2   7  -8   85.49   13.00
   2   7   8   96.69   13.80
  -3  -7  -8   47.50   12.30
  -3  -7  -8   43.20   11.20
   3   7   8   52.79   10.90
  -3   7  -8   36.70    8.90
  -3   7  -8   41.50   11.30
  -4   7  -8   44.40   10.50
   3  -8  -8    9.90   10.40
   3  -8  -8    3.80    8.10
   3  -8  -8   -1.40    8.10
   3   8  -8   14.30    6.70
   3   8  -8    3.70    6.90
   3   8  -8   18.30    8.90
  -3   8   8   -1.30    8.40
   2  -8  -8   44.00   11.10
   2  -8  -8   41.80   11.60
   2  -8  -8   50.19   12.50
   2   8  -8   26.00    8.40
  -2   8   8   37.50    9.80
   2   8  -8   30.00    8.70
   2   8  -8   23.60    7.80
   1  -8  -8   41.00   10.20
   1  -8  -8   20.90   10.00
  -1   8   8   25.60    9.30
   0  -8  -8   18.10    9.50
   0  -8  -8   19.80   10.70
   0   8  -8   31.30    7.80
   0   8  -8   16.60    6.30
   0   8  -8   38.90    8.90
   0   8   8   31.20    9.10
  -1  -8  -8  286.37   23.80
  -1  -8  -8  274.97   24.70
  -1   8  -8  243.88   20.90
   1   8   8  227.98   22.10
  -1   8  -8  214.48   21.20
  -1   8  -8  218.68   17.20
  -2  -8  -8   20.60    8.40
  -2  -8  -8   10.80    9.50
   2   8   8   18.80    8.60
  -2   8  -8   32.70    8.20
  -2   8  -8   24.80    8.10
  -3  -8  -8    0.40    9.40
  -3  -8  -8   -3.20    8.10
   3   8   8    4.60    8.00
  -3   8  -8   -0.20    6.80
  -3   8  -8    3.10    8.10
   3  -9  -8   39.50   13.70
   3  -9  -8   38.80   11.90
   3  -9  -8   23.90   10.00
   3   9  -8   36.60    9.70
   3   9  -8   38.70   10.40
  -3   9   8   24.90    9.50
   3   9  -8   31.60    8.00
   2  -9  -8   99.59   16.60
   2  -9  -8  111.39   18.30
   2  -9  -8   84.39   17.10
   2   9  -8  119.19   14.50
  -2   9   8  139.29   16.90
   2   9  -8  129.49   13.80
   2   9  -8  119.19   14.30
   1  -9  -8   35.90   11.60
   1  -9  -8   47.70   13.00
  -1   9   8   44.70   10.10
   0  -9  -8  293.77   27.90
   0  -9  -8  315.97   29.50
   0   9  -8  309.07   25.50
   0   9   8  300.77   26.90
   0   9  -8  328.27   25.40
   0   9  -8  325.47   22.90
  -1  -9  -8  145.89   20.30
  -1  -9  -8  123.09   18.90
  -1   9  -8   87.09   14.30
  -1   9  -8  103.99   11.00
   1   9   8  127.79   16.00
  -1   9  -8  118.69   14.30
  -2  -9  -8  141.09   19.70
  -2  -9  -8  169.38   19.60
  -2   9  -8  131.79   15.30
   2   9   8  140.79   17.30
  -2   9  -8  164.88   17.20
  -3  -9  -8   42.50   12.90
  -3  -9  -8   38.80   11.10
   3   9   8   56.89   12.00
  -3   9  -8   54.49   10.60
  -3   9  -8   67.09   13.40
   3 -10  -8   92.09   18.10
   3 -10  -8   90.19   17.40
   3 -10  -8   71.29   15.80
   3  10  -8   95.89   14.70
   3  10  -8   97.29   13.70
   2 -10  -8   45.10   12.40
   2 -10  -8   41.40   11.50
   2 -10  -8   35.80   12.40
   2  10  -8   52.39   11.10
   2  10  -8   29.50    8.90
   2  10  -8   39.50    9.60
  -2  10   8   27.00   10.10
   1 -10  -8   78.19   15.30
   1 -10  -8   80.39   17.10
   1  10  -8  117.19   15.50
   1  10  -8  134.09   14.30
   1  10  -8  113.89   13.80
  -1  10   8   93.19   15.20
   0 -10  -8   11.90   10.90
   0 -10  -8   32.80   10.20
   0  10   8   36.00   10.30
   0  10  -8   35.90    9.30
   0  10  -8   47.90    9.70
   0  10  -8   43.50    8.00
  -1  10  -8  144.09   16.10
  -1  10  -8  167.18   17.50
   1  10   8  190.28   19.10
  -1  10  -8  115.39   12.80
  -2 -10  -8   -1.40    8.70
  -2 -10  -8   15.00   10.60
   2  10   8    6.70    8.50
  -2  10  -8   12.40    7.90
  -2  10  -8    7.00    7.70
   2 -11  -8   10.80   11.20
   2 -11  -8    9.90   10.00
  -2  11   8   17.30    9.70
   2  11  -8   30.20    8.60
   2  11  -8   55.69   11.00
   1 -11  -8  487.55   37.40
   1  11  -8  446.46   32.70
   1  11  -8  434.76   30.80
   1  11  -8  370.56   31.00
  -1  11   8  459.55   35.70
   0 -11  -8   23.60   11.40
   0 -11  -8   20.30   11.10
   0  11  -8   32.20    7.60
   0  11   8   22.70    9.20
   0  11  -8   25.20    8.90
   0  11  -8   13.30    7.60
   1  11   8  106.19   16.40
  -2 -11  -8  132.59   20.00
  -2 -11  -8  134.69   20.60
   2  11   8  146.69   18.30
  -2  11  -8  123.69   15.70
  -2  11  -8  138.39   16.80
   1 -12  -8   31.50   13.30
   1 -12  -8   19.40   10.50
   1  12  -8   35.80    8.50
   1  12  -8   26.60    9.40
   1  12  -8   37.60    9.60
   0 -12  -8  239.48   27.00
   0 -12  -8  229.98   28.10
   0  12  -8  254.97   20.20
   0  12  -8  265.57   22.20
   0  12   8  225.38   24.00
   0  12  -8  249.58   21.80
  -1 -12  -8   49.30   13.40
  -1 -12  -8   49.80   14.90
  -1  12  -8   55.29   10.70
   3   0  -9   47.90   11.50
   3   0  -9   58.19   12.10
   3   0  -9   59.59   13.20
   2   0  -9   13.50    8.70
   2   0  -9   21.50    9.10
   2   0  -9    5.00    7.90
   1   0  -9   13.10    8.70
   1   0  -9   19.20    7.80
   1   0  -9   20.40    9.70
   0   0  -9   17.60    8.20
   0   0  -9   10.70    9.00
   0   0  -9   19.90    8.00
  -1   0  -9   -0.70    7.40
  -1   0  -9    1.00    7.00
  -1   0  -9   -2.40    8.00
  -2   0  -9   59.29   11.70
  -2   0  -9   77.69   14.90
  -2   0  -9   69.59   10.90
  -3   0  -9   20.10    9.20
  -3   0  -9   38.90   10.50
   3  -1  -9   28.30    9.80
   3  -1  -9   45.50   10.80
   3  -1  -9   23.60    9.70
   3   1  -9   39.20    9.80
   3   1  -9   15.00    9.80
   3   1  -9   43.50   12.90
   2  -1  -9  226.58   21.70
   2  -1  -9  174.18   20.80
   2  -1  -9  262.07   23.80
   2   1  -9  248.78   23.10
   2   1  -9  248.08   22.30
   2   1  -9  205.78   21.20
   1  -1  -9   84.19   15.00
   1  -1  -9  108.69   16.80
   1  -1  -9  114.19   14.80
   1   1  -9   92.99   14.00
   1   1  -9  113.59   16.40
   1   1  -9  127.29   15.80
   0  -1  -9   34.90    9.50
   0  -1  -9   51.59   11.50
   0  -1  -9   28.00   10.00
   0   1  -9   41.80   10.40
   0   1  -9   47.70    9.40
   0   1  -9   53.79   11.60
  -1  -1  -9   18.60    8.70
  -1  -1  -9   20.80    8.50
  -1  -1  -9   22.80    9.90
  -1   1  -9   21.70    8.80
   1   1   9   31.80    7.80
  -1   1  -9   32.00    9.20
  -2  -1  -9   41.90   10.60
  -2  -1  -9   31.10    9.80
  -2   1  -9   45.30    9.70
  -2   1  -9   66.09   12.80
  -3  -1  -9   56.29   13.30
  -3  -1  -9   44.30   11.20
  -3   1  -9   53.19   11.10
  -3   1  -9   48.30   12.40
   3  -2  -9   68.39   13.70
   3  -2  -9   54.59   12.30
   3  -2  -9   74.59   14.00
   3   2  -9   55.19   12.80
   3   2  -9   55.29   11.10
   3   2  -9   63.29   13.30
   2  -2  -9  208.98   20.40
   2  -2  -9  172.88   20.80
   2  -2  -9  219.08   21.90
   2   2  -9  200.48   20.20
   2   2  -9  225.68   22.40
   2   2  -9  197.28   20.70
   1  -2  -9  154.18   19.90
   1  -2  -9  139.09   16.80
   1  -2  -9  138.09   16.90
   1   2  -9  147.39   17.50
  -1   2   9  127.19   15.50
   1   2  -9  136.99   16.50
   1   2  -9  144.59   16.40
   0  -2  -9   67.29   12.40
   0  -2  -9   46.20   11.10
   0  -2  -9   62.79   11.10
   0   2  -9   41.50   11.10
   0   2  -9   63.59   12.70
   0   2   9   53.29   10.30
   0   2  -9   56.49    9.80
  -1  -2  -9   74.09   12.30
  -1  -2  -9   80.89   15.20
  -1  -2  -9   81.79   14.30
  -1   2  -9   78.49   12.70
  -1   2  -9   99.29   14.90
  -1   2  -9  113.29   13.50
   1   2   9   97.49   12.50
  -2  -2  -9   89.59   14.90
  -2  -2  -9   71.89   12.50
  -2  -2  -9   68.09   11.10
  -2   2  -9   55.69    9.30
  -2   2  -9   84.19   14.10
  -3  -2  -9   28.50   10.60
  -3  -2  -9   63.89   13.90
  -3   2  -9   43.50   13.20
  -3   2  -9   47.30   10.60
   3  -3  -9   70.99   13.30
   3  -3  -9   48.30   11.80
   3  -3  -9   45.50   11.50
   3   3  -9   76.39   12.40
   3   3  -9   43.20   12.00
   3   3  -9   44.20   11.20
   2  -3  -9   90.79   14.70
   2  -3  -9  108.59   16.00
   2  -3  -9  107.69   16.40
   2   3  -9   85.89   14.90
  -2   3   9  100.99   15.20
   2   3  -9  127.59   15.50
   2   3  -9  116.39   16.80
   1  -3  -9   53.69   11.80
   1  -3  -9   48.90   11.40
   1  -3  -9   55.69   12.60
   1   3  -9   53.59   11.00
   1   3  -9   83.69   13.80
   1   3  -9   55.29   11.40
  -1   3   9   75.39   12.50
   0  -3  -9   24.50    9.80
   0  -3  -9    9.20    8.00
   0  -3  -9   25.20    9.50
   0   3  -9   38.60   10.30
   0   3  -9   30.10    8.90
   0   3   9   27.10    7.60
   0   3  -9   26.00    9.20
  -1  -3  -9  113.49   15.20
  -1  -3  -9  132.09   16.80
  -1  -3  -9  118.39   18.40
  -1   3  -9  100.39   13.40
  -1   3  -9  122.89   16.40
  -1   3  -9  116.49   15.90
   1   3   9  113.09   13.90
  -2  -3  -9   17.50    9.30
  -2  -3  -9   39.00   10.50
  -2  -3  -9   37.30   10.40
  -2   3  -9   43.50   10.90
  -2   3  -9   41.50   10.30
   2   3   9   35.60    8.10
  -3  -3  -9   14.80    9.50
  -3  -3  -9   31.60   10.40
  -3  -3  -9    7.40    9.60
  -3   3  -9   24.70   10.30
  -3   3  -9   20.20    9.10
   3   3   9   16.20    8.20
   3  -4  -9   65.49   14.90
   3  -4  -9   78.89   13.90
   3  -4  -9   76.79   14.40
   3   4  -9   61.79   13.20
   3   4  -9   79.69   14.00
   3   4  -9   65.69   11.70
   2  -4  -9   43.80   11.40
   2  -4  -9   35.50   11.00
   2  -4  -9   47.80   12.70
   2   4  -9   50.29   11.00
   2   4  -9   37.40   10.90
  -2   4   9   38.60    9.80
   2   4  -9   33.20    9.40
   1  -4  -9   29.00    9.80
   1  -4  -9   43.10   11.00
   1  -4  -9   43.90   11.30
   1   4  -9   20.10    8.20
  -1   4   9   38.10    9.10
   1   4  -9   33.80    9.60
   1   4  -9   40.00   10.40
   0  -4  -9  236.18   22.70
   0  -4  -9  194.98   20.60
   0  -4  -9  184.28   22.20
   0   4  -9  222.08   20.70
   0   4  -9  232.48   19.60
   0   4  -9  227.28   21.20
   0   4   9  209.78   20.20
  -1  -4  -9   89.09   14.30
  -1  -4  -9   51.09   11.60
  -1  -4  -9   75.59   14.00
  -1   4  -9   61.79   10.00
  -1   4  -9   78.59   14.00
   1   4   9   81.89   12.70
  -1   4  -9   76.49   12.30
  -2  -4  -9   15.60    9.90
  -2  -4  -9   18.30    9.10
  -2  -4  -9    9.40    9.30
   2   4   9   10.00    8.00
  -2   4  -9   13.10    8.10
  -2   4  -9   21.50    9.30
  -3  -4  -9   37.90   11.80
  -3  -4  -9   33.90   11.30
  -3   4  -9   31.60    9.70
   3  -5  -9  186.58   21.40
   3  -5  -9  184.48   21.80
   3  -5  -9  177.68   23.10
   3   5  -9  212.08   21.30
   3   5  -9  184.88   21.00
   2  -5  -9  -18.90    7.70
   2  -5  -9    5.20    8.60
   2  -5  -9   13.20    9.70
   2   5  -9   -0.50    7.70
   2   5  -9   12.10    7.30
  -2   5   9   -0.60    7.50
   2   5  -9   25.50    8.70
   1  -5  -9   16.60   10.60
   1  -5  -9   10.20    9.20
   1  -5  -9   21.10    9.50
   1   5  -9   57.59   10.80
   1   5  -9   33.90    9.30
  -1   5   9   33.20    8.80
   1   5  -9   29.20   10.10
   0  -5  -9  136.49   17.70
   0  -5  -9  141.49   18.40
   0  -5  -9  126.19   17.80
   0   5  -9  145.89   16.90
   0   5  -9  141.89   17.20
   0   5  -9  128.69   15.20
   0   5   9  134.59   18.10
  -1  -5  -9   58.79   13.50
  -1  -5  -9   65.09   12.90
  -1  -5  -9   64.69   12.90
  -1   5  -9   61.79   11.10
  -1   5  -9   53.99    9.60
  -1   5  -9   67.19   12.70
   1   5   9   80.09   13.40
  -2  -5  -9  -10.40    7.40
  -2  -5  -9    0.00    9.10
  -2  -5  -9   24.20    9.70
  -2   5  -9    1.60    8.90
   2   5   9   -1.60    7.80
  -2   5  -9    3.70    7.80
   2  -6  -9   16.40   10.00
   2  -6  -9   21.30    9.90
   2  -6  -9   13.70   10.50
   2   6  -9   15.60    8.10
  -2   6   9    0.70    7.70
   2   6  -9   13.50    9.00
   2   6  -9   21.40    9.00
   1  -6  -9   37.90   10.80
   1  -6  -9   33.40   11.60
   1  -6  -9   26.80   10.80
  -1   6   9   53.99   11.50
   1   6  -9   63.99   12.30
   1   6  -9   79.29   12.40
   1   6  -9   70.89   12.80
   0  -6  -9   97.09   16.10
   0  -6  -9   96.79   16.00
   0  -6  -9   90.19   15.90
   0   6  -9   87.19   12.60
   0   6  -9   97.79   14.80
   0   6  -9   96.69   14.10
   0   6   9   84.89   14.60
  -1  -6  -9  194.38   21.80
  -1  -6  -9  224.78   21.20
  -1  -6  -9  206.68   22.10
  -1   6  -9  155.18   15.90
  -1   6  -9  182.18   18.50
  -1   6  -9  186.48   20.20
   1   6   9  174.48   19.10
  -2  -6  -9   35.90   11.60
  -2  -6  -9   58.59   12.40
  -2   6  -9   27.50    9.70
  -2   6  -9   29.70   11.40
   2   6   9   32.00   10.50
   2  -7  -9   42.20   12.60
   2  -7  -9   76.79   14.70
   2  -7  -9   78.79   15.00
  -2   7   9   54.19   12.50
   2   7  -9   68.59   11.40
   2   7  -9   65.39   13.50
   1  -7  -9    7.90    8.80
   1  -7  -9   18.60   10.10
   1  -7  -9   12.10   11.50
   1   7  -9    9.00    8.30
  -1   7   9   30.50   10.90
   1   7  -9   22.20    9.10
   1   7  -9   18.00    8.70
   0  -7  -9    1.10    9.90
   0  -7  -9   34.40   10.90
   0  -7  -9   -5.00    8.10
   0   7  -9   13.40    7.50
   0   7  -9   10.10    7.50
   0   7  -9   12.10    9.00
   0   7   9   11.10    8.60
  -1  -7  -9    7.20   10.10
  -1  -7  -9   15.80    9.90
  -1   7  -9   11.50    9.40
   1   7   9    9.00    8.50
  -1   7  -9    6.50    7.60
  -2  -7  -9    9.50   10.80
  -2   7  -9   33.30    9.90
   1  -8  -9   84.99   17.30
   1  -8  -9  125.39   19.60
   1  -8  -9   79.59   14.80
   1   8  -9  101.79   15.30
   1   8  -9   81.79   13.40
   1   8  -9  127.09   16.20
  -1   8   9  102.29   16.60
   0  -8  -9   33.70   11.40
   0  -8  -9   17.90   10.80
   0  -8  -9   21.90   11.80
   0   8  -9   22.20    8.00
   0   8   9    8.00    8.90
   0   8  -9   10.20    8.80
   0   8  -9   20.80    8.70
  -1  -8  -9   80.39   16.10
  -1  -8  -9  102.29   18.50
   1   8   9  107.19   16.30
  -1   8  -9  105.59   16.60
  -1   8  -9   78.59   13.40
   0   0   0    0.00    0.00

_computing_structure_solution     'SHELXT 2018/2 (Sheldrick, 2018)'
;
_shelx_hkl_checksum                10774
_olex2_submission_special_instructions  'No special instructions were received'
loop_
  _twin_individual_id
  _twin_individual_mass_fraction_refined
 1 1(3)
 2 0(3)
